# Supplementary material for: Caveolin-1 Impacts on TGF-β Regulation of Metabolic Gene Signatures in Hepatocytes
Source: Front Physiol. 2020 Jan 31;10:1606. doi: 10.3389/fphys.2019.01606 (PMC7005071; doi:10.3389/fphys.2019.01606)
Supplement: Supplementary file 1 [file Table_1.xlsx]

## Sheet: Table_S1_Top 100 CAV1
Table S1. Top 100 up- or downregulated genes by CAV1 KD
upregulated genes					downregulated genes
Gene Symbol	Gene Name	p-Value for Estimate of KO vs Kontrolle	Z-Score		Gene Symbol	Gene Name	p-Value for Estimate of KO vs Kontrolle	Z-Score
Ifit3	interferon-induced protein with tetratricopeptide repeats 3	0.0054	6.04318		Cav1	caveolin 1, caveolae protein	2.9e-07	-5.87762
Ly6a	lymphocyte antigen 6 complex, locus A	0.0054	4.75999		Tnc	tenascin C	0.0001	-4.01964
Zbp1	Z-DNA binding protein 1	0.004	4.64253		Nes	nestin	0.0046	-3.00636
Rsad2	radical S-adenosyl methionine domain containing 2	0.0123	4.62459		Fhl1	four and a half LIM domains 1	0.0001	-2.81987
Cyp21a1	cytochrome P450, family 21, subfamily a, polypeptide 1	0.0004	4.20493		Dbn1	drebrin 1	0.0402	-2.6423
Gbp3	guanylate binding protein 3	0.0062	4.07222		Gprc5a	G protein-coupled receptor, family C, group 5, member A	0.0039	-2.44862
Cmpk2	cytidine monophosphate (UMP-CMP) kinase 2, mitochondrial	0.0025	3.84804		Sgk1	serum/glucocorticoid regulated kinase 1	0.0022	-2.44683
Trim30a	tripartite motif-containing 30A	0.0051	3.74044		F12	coagulation factor XII (Hageman factor)	0.0179	-2.37331
Ifit1	interferon-induced protein with tetratricopeptide repeats 1	0.0013	3.60235		Cmtm3	CKLF-like MARVEL transmembrane domain containing 3	0.0111	-2.35268
Oasl2	2'-5' oligoadenylate synthetase-like 2	0.0035	3.46246		Marcksl1	MARCKS-like 1	0.0048	-2.26929
D14Ertd668e	DNA segment, Chr 14, ERATO Doi 668, expressed	0.0114	3.32706		Ccrn4l	CCR4 carbon catabolite repression 4-like (S. cerevisiae)	0.0013	-2.15271
Aqp8	aquaporin 8	0.0089	3.31181		Cbfb	core binding factor beta	4e-06	-2.1312
Afp	alpha fetoprotein	0.0001	3.23828		Epha4	Eph receptor A4	0.0084	-2.07919
Dhx58	DEXH (Asp-Glu-X-His) box polypeptide 58	0.0028	3.14503		Tgfb2	transforming growth factor, beta 2	0.0019	-2.06666
Mpeg1	macrophage expressed gene 1	0.0004	3.09661		Prkar2a	protein kinase, cAMP dependent regulatory, type II alpha	0.0001	-1.98592
C6	complement component 6	3.3e-05	3.02487		Rcn2	reticulocalbin 2	0.0003	-1.98592
Slc25a37	solute carrier family 25, member 37	0.0017	2.96927		Nfib	nuclear factor I/B	0.0017	-1.95005
Cyp2c67	cytochrome P450, family 2, subfamily c, polypeptide 67	1.9e-05	2.96569		Sh3bgrl2	SH3 domain binding glutamic acid-rich protein like 2	1.9e-05	-1.94468
Apon	apolipoprotein N	0.0133	2.92533		Rnd1	Rho family GTPase 1	0.0007	-1.93391
Gm4951	predicted gene 4951	0.0003	2.84373		Ccnd1	cyclin D1	0.0015	-1.90521
Isg20	interferon-stimulated protein	0.0075	2.81683		Sgk3	serum/glucocorticoid regulated kinase 3	0.0003	-1.86218
Ifi44	interferon-induced protein 44	0.0081	2.74151		Mtmr9	myotubularin related protein 9	1.7e-07	-1.84425
Gm5431	predicted gene 5431	0.0217	2.73165		Plekho1	pleckstrin homology domain containing, family O member 1	0.0159	-1.83887
Apol9b	apolipoprotein L 9b	0.0449	2.72537		LOC100861595	uncharacterized LOC100861595	0.0008	-1.83708
H2-T22	histocompatibility 2, T region locus 22	0.0062	2.70026		Psat1	phosphoserine aminotransferase 1	5e-05	-1.79761
Cfhr3	complement factor H-related 3	0.0002	2.69488		Akt3	thymoma viral proto-oncogene 3	0.0017	-1.76711
Cdo1	cysteine dioxygenase 1, cytosolic	0.0002	2.66439		Ildr2	immunoglobulin-like domain containing receptor 2	0.0001	-1.76444
Rnf213	ring finger protein 213	0.0138	2.65722		Edn1	endothelin 1	0.0062	-1.71153
Ugt2b1	UDP glucuronosyltransferase 2 family, polypeptide B1	0.0185	2.62673		Ube2c	ubiquitin-conjugating enzyme E2C	0.0043	-1.70615
Rdh7	retinol dehydrogenase 7	0.012	2.54961		Plekhb2	pleckstrin homology domain containing, family B (evectins) member 2	0.0122	-1.70257
Ugt1a6b	UDP glucuronosyltransferase 1 family, polypeptide A6B	0.0206	2.47967		Casc4	cancer susceptibility candidate 4	0.0021	-1.69538
Uba7	ubiquitin-like modifier activating enzyme 7	0.0077	2.45098		Vgll4	vestigial like 4 (Drosophila)	0.0001	-1.68285
Apof	apolipoprotein F	0.0315	2.45098		Slc30a4	solute carrier family 30 (zinc transporter), member 4	0.0001	-1.67387
Stat1	signal transducer and activator of transcription 1	0.0015	2.42228		Cdk6	cyclin-dependent kinase 6	0.0127	-1.67387
Gm4788	predicted gene 4788	0.0017	2.364		Gnaq	guanine nucleotide binding protein, alpha q polypeptide	8e-06	-1.6631
BC023105	cDNA sequence BC023105	0.0173	2.364		Prnd	prion protein dublet	0.0293	-1.66131
Hc	hemolytic complement	0.0496	2.32364		Efemp1	epidermal growth factor-containing fibulin-like extracellular matrix protein 1	0.028	-1.64877
Igtp	interferon gamma induced GTPase	0.0168	2.31647		Cldn25	claudin 25	1.6e-05	-1.64337
Irf7	interferon regulatory factor 7	0.0259	2.27343		Slco3a1	solute carrier organic anion transporter family, member 3a1	0.0004	-1.63084
Herc6	hect domain and RLD 6	0.0103	2.26446		Ddah2	dimethylarginine dimethylaminohydrolase 2	0.0137	-1.63084
Cyp2c68	cytochrome P450, family 2, subfamily c, polypeptide 68	0.0071	2.25908		Wls	wntless homolog (Drosophila)	0.0046	-1.60484
Oasl1	2'-5' oligoadenylate synthetase-like 1	0.0468	2.23397		Ptpn13	protein tyrosine phosphatase, non-receptor type 13	2.6e-07	-1.59228
Ttc36	tetratricopeptide repeat domain 36	0.0127	2.20169		Vbp1	von Hippel-Lindau binding protein 1	0.0003	-1.56269
Saa4	serum amyloid A 4	0.0188	2.1999		Lin7c	lin-7 homolog C (C. elegans)	0.0001	-1.55729
Xaf1	XIAP associated factor 1	0.0156	2.19452		Ap1m1	adaptor-related protein complex AP-1, mu subunit 1	1.7e-05	-1.53041
Chsy3	chondroitin sulfate synthase 3	0.0211	2.19093		Tmem123	transmembrane protein 123	0.0002	-1.5017
Apom	apolipoprotein M	0.0208	2.15148		Grb10	growth factor receptor bound protein 10	0.0061	-1.49093
Cyp2c70	cytochrome P450, family 2, subfamily c, polypeptide 70	0.0016	2.14789		Tcp11l1	t-complex 11 like 1	0.0005	-1.48647
Adap2	ArfGAP with dual PH domains 2	0.0034	2.13713		Eef1g	eukaryotic translation elongation factor 1 gamma	0.0033	-1.48022
Apoc2	apolipoprotein C-II	0.0142	2.13175		Cpox	coproporphyrinogen oxidase	0.0001	-1.47479
Ces2e	carboxylesterase 2E	0.01	2.09588		Psd3	pleckstrin and Sec7 domain containing 3	0.0229	-1.46763
Rtp4	receptor transporter protein 4	0.0126	2.05753		Rrm2	ribonucleotide reductase M2	0.0012	-1.45418
Creb3l3	cAMP responsive element binding protein 3-like 3	0.0035	2.05642		Junb	Jun-B oncogene	0.0259	-1.44969
Znfx1	zinc finger, NFX1-type containing 1	0.0082	2.03311		Lrrc8c	leucine rich repeat containing 8 family, member C	0.007	-1.43355
Psmb10	proteasome (prosome, macropain) subunit, beta type 10	0.0008	2.01338		Bmp6	bone morphogenetic protein 6	0.0019	-1.42818
Apol9a	apolipoprotein L 9a	0.0392	2.01159		Pgm1	phosphoglucomutase 1	1.3e-05	-1.4246
Tap1	transporter 1, ATP-binding cassette, sub-family B (MDR/TAP)	0.0191	2.0098		Asns	asparagine synthetase	0.0184	-1.42278
Selenbp2	selenium binding protein 2	0.0086	1.9004		Wdr45l	Wdr45 like	3.9e-05	-1.41204
Cfh	complement component factor h	0.0169	1.87708		Cdh6	cadherin 6	0.023	-1.40755
Ifi35	interferon-induced protein 35	0.0047	1.81073		Eml4	echinoderm microtubule associated protein like 4	0.0017	-1.40667
Gsto1	glutathione S-transferase omega 1	0.0028	1.80894		Mapk4	mitogen-activated protein kinase 4	0.0242	-1.39948
Tor3a	torsin family 3, member A	0.0352	1.80356		Arhgef2	rho/rac guanine nucleotide exchange factor (GEF) 2	0.0121	-1.39768
Zfp238	zinc finger protein 238	0.0004	1.77665		Glipr1	GLI pathogenesis-related 1 (glioma)	0.0192	-1.3941
Mettl7b	methyltransferase like 7B	0.0074	1.77307		Sptlc2	serine palmitoyltransferase, long chain base subunit 2	2.8e-05	-1.39052
Parp14	poly (ADP-ribose) polymerase family, member 14	0.0143	1.74796		Srgap1	SLIT-ROBO Rho GTPase activating protein 1	0.0066	-1.38603
Iigp1	interferon inducible GTPase 1	0.0091	1.74437		Cbx5	chromobox 5	0.0034	-1.38512
Trim30d	tripartite motif-containing 30D	0.0266	1.74078		Crebl2	cAMP responsive element binding protein-like 2	0.0138	-1.37975
Acat1	acetyl-Coenzyme A acetyltransferase 1	0.0068	1.6816		Plk1	polo-like kinase 1	0.0014	-1.37796
Asgr2	asialoglycoprotein receptor 2	0.027	1.63856		Btbd7	BTB (POZ) domain containing 7	0.0007	-1.37438
Zfp750	zinc finger protein 750	0.0008	1.63497		Ltbr	lymphotoxin B receptor	1.1e-05	-1.3654
Ugdh	UDP-glucose dehydrogenase	0.0162	1.62242		Cdk1	cyclin-dependent kinase 1	0.0058	-1.35463
Entpd5	ectonucleoside triphosphate diphosphohydrolase 5	0.0153	1.61525		Wwtr1	WW domain containing transcription regulator 1	0.0002	-1.34747
Slc27a2	solute carrier family 27 (fatty acid transporter), member 2	0.0095	1.61166		Ccna2	cyclin A2	0.0069	-1.33312
Nrp1	neuropilin 1	0.0191	1.60987		Pcdhgc3	protocadherin gamma subfamily C, 3	0.0286	-1.33044
Serpina12	serine (or cysteine) peptidase inhibitor, clade A (alpha-1 antiproteinase, antitrypsin), member 12	0.0254	1.58386		Mcc	mutated in colorectal cancers	0.0021	-1.32595
Trim12c	tripartite motif-containing 12C	0.0006	1.55875		Mcm5	minichromosome maintenance deficient 5, cell division cycle 46 (S. cerevisiae)	0.0001	-1.31518
Acnat1	acyl-coenzyme A amino acid N-acyltransferase 1	0.0104	1.54889		Anln	anillin, actin binding protein	1.5e-05	-1.30802
Hfe2	hemochromatosis type 2 (juvenile) (human homolog)	0.0435	1.53992		Sgms2	sphingomyelin synthase 2	0.0043	-1.28111
Aadac	arylacetamide deacetylase (esterase)	0.0091	1.52378		Sertad4	SERTA domain containing 4	0.0271	-1.28111
Pcyt2	phosphate cytidylyltransferase 2, ethanolamine	0.0215	1.5184		Lce6a	late cornified envelope 6A	0.0003	-1.27753
Irs1	insulin receptor substrate 1	7.3e-06	1.49868		Fuca2	fucosidase, alpha-L- 2, plasma	0.0006	-1.27574
Pdgfc	platelet-derived growth factor, C polypeptide	0.031	1.49509		Fubp3	far upstream element (FUSE) binding protein 3	6.7e-06	-1.25959
Scn7a	sodium channel, voltage-gated, type VII, alpha	0.0236	1.48253		Idua	iduronidase, alpha-L-	0.0011	-1.25243
Cyp2c44	cytochrome P450, family 2, subfamily c, polypeptide 44	0.012	1.47895		Snx12	sorting nexin 12	0.0011	-1.24882
Orai3	ORAI calcium release-activated calcium modulator 3	0.0001	1.47536		Cerk	ceramide kinase	0.0062	-1.24703
Trim14	tripartite motif-containing 14	0.0053	1.45743		Enc1	ectodermal-neural cortex 1	0.0095	-1.24345
Dak	dihydroxyacetone kinase 2 homolog (yeast)	0.0001	1.45204		Tspan3	tetraspanin 3	0.0057	-1.23808
Cyp1a2	cytochrome P450, family 1, subfamily a, polypeptide 2	0.012	1.41707		Slc46a1	solute carrier family 46, member 1	0.009	-1.2345
Gamt	guanidinoacetate methyltransferase	0.0007	1.39645		Tpbg	trophoblast glycoprotein	0.0069	-1.22731
Gbp9	guanylate-binding protein 9	0.0122	1.37852		Socs2	suppressor of cytokine signaling 2	0.0005	-1.22194
Agl	amylo-1,6-glucosidase, 4-alpha-glucanotransferase	0.0003	1.33368		Glis3	GLIS family zinc finger 3	0.0405	-1.22194
Lmcd1	LIM and cysteine-rich domains 1	0.0163	1.32471		Fam134b	family with sequence similarity 134, member B	0.0453	-1.22015
Pxmp4	peroxisomal membrane protein 4	0.0298	1.31216		Nceh1	arylacetamide deacetylase-like 1	0.0202	-1.21836
Erbb3	v-erb-b2 erythroblastic leukemia viral oncogene homolog 3 (avian)	0.0008	1.31037		Basp1	brain abundant, membrane attached signal protein 1	0.0089	-1.21296
Dtx3l	deltex 3-like (Drosophila)	0.0106	1.3014		Fam116a	family with sequence similarity 116, member A	9.2e-07	-1.204
Apoc4	apolipoprotein C-IV	0.0283	1.29602		Blzf1	basic leucine zipper nuclear factor 1	0.0017	-1.19502
Lox	lysyl oxidase	0.0268	1.27629		Epb4.1l5	erythrocyte protein band 4.1-like 5	0.0226	-1.19144
Grb14	growth factor receptor bound protein 14	0.0041	1.26553		Rragd	Ras-related GTP binding D	0.0043	-1.18874
Ccl5	chemokine (C-C motif) ligand 5	0.0007	1.25208		Ccnb2	cyclin B2	0.0013	-1.18428
Tcea3	transcription elongation factor A (SII), 3	0.0002	1.25118		Pak3	p21 protein (Cdc42/Rac)-activated kinase 3	0.0005	-1.17621

## Sheet: Table_S2_DAVID CAV1
Table S2. KEGG pathway annotation of genes deregulated by CAV1 knockdown
KEGG pathway annotation of genes upregulated by CAV1 knockdown
Term	Genes
mmu01100:Metabolic pathways	Tm7Sf2, Sephs2, Uqcrc1, Ctps, Cndp2, Cyp2C68, Pgd, Qars, Pi4K2B, Acss2, Gss, Alas1, Scly, Ugt1A6B, Mcee, Nt5C2, Rgn, Pcyt2, Cox15, Acadm, Hmbs, Otc, Cyp1A2, Cdo1, Pigp, Acadvl, Mtmr14, Chsy3, H6Pd, Pla2G2C, Kdsr, Mecr, Oat, Xylb, Alpl, Hsd17B10, Gclc, Cyp2C44, Ndufb8, Enpp3, Ndufb9, Ugt2B1, Ugdh, Echs1, Kmo, Acat2, Acat1, Cmpk2, Cyp2A12, Mthfr, Mtmr1, Plch2, Pla2G12B, Galns, Man1A, Idh1, Etnk2, T…
mmu05164:Influenza A	Ifih1, Agfg1, Map2K1, Map2K4, Pml, Raf1, Rsad2, Trim25, Stat1, Ccl5, Ddx58, Irak4, Tnfrsf1A, Tnfsf10, Hnrnpul1, Irf7, Dnajb1, Akt2
mmu01200:Carbon metabolism	Acadm, Pgd, Sdsl, Echs1, Cps1, Acat2, Acss2, Acat1, Sdha, Mthfr, H6Pd, Mcee, Idh1, Rgn
mmu05204:Chemical carcinogenesis	Cyp2C70, Mgst3, Cyp2C44, Ugt1A6B, Cyp2C68, Gstk1, Ugt2B1, Ephx1, Gsto1, Cyp1A2, Arnt, Gstm7
mmu00640:Propanoate metabolism	Acadm, Mlycd, Mcee, Echs1, Acat2, Acss2, Acat1
mmu00280:Valine, leucine and isoleucine degradation	Hsd17B10, Acadm, Mcee, Bckdhb, Aldh2, Echs1, Acat2, Aacs, Acat1
mmu00480:Glutathione metabolism	Mgst3, Gss, Gclc, Gstk1, Pgd, Idh1, Gsto1, Gstm7
mmu04668:TNF signaling pathway	Tnfrsf1A, Tnfrsf1B, Map3K5, Cebpb, Map2K1, Casp7, Map2K4, Gm5431, Creb3L3, Ccl5, Akt2
mmu02010:ABC transporters	Tap2, Abca8B, Tap1, Abcc3, Abcb10, Abcc12, Abcb6
mmu00380:Tryptophan metabolism	Maob, Aldh2, Echs1, Kmo, Cyp1A2, Acat2, Acat1
KEGG pathway annotation of genes downregulated by CAV1 knockdown
Term	Genes
mmu04110:Cell cycle	E2F1, Cdc14A, Tgfb3, Ttk, Chek1, Cdc16, Tgfb2, Ccne2, Rad21, Bub1, Ccna2, Cdc6, Cdk1, Cdc20, Cdk6, Cdc25C, Mcm3, Cdk4, Ywhae, Cdc27, Cdc25A, Mcm5, Ccnd1, Cdkn1B, Ccnb2, Plk1, Abl1
mmu04068:FoxO signaling pathway	Sgk1, Il6, Atg12, Sgk3, Tgfb3, Homer1, Sirt1, Tgfb2, Nras, Plk4, Prmt1, Ccnd1, Cdkn1B, Ccnb2, Plk1, Sos1, Araf, Setd7, Mapk8, Akt3
mmu04142:Lysosome	Arsb, Ap1M1, Arsg, Atp6Ap1, Gusb, Atp6V1H, Cd63, Atp6V0B, Gns, Lamp1, Slc17A5, Gnptab, Neu1, Atp6V0A2, Gba, Idua
mmu04390:Hippo signaling pathway	Ppp2R1B, Mob1A, Mpp5, Prkci, Tgfb3, Birc5, Fzd3, Wtip, Wwtr1, Ywhae, Tgfb2, Ccnd1, Ctgf, Crb2, Rassf1, Amot, Bmp8B, Bmp6
mmu05220:Chronic myeloid leukemia	E2F1, Nras, Ccnd1, Cdkn1B, Sos1, Araf, Tgfb3, Cdk6, Abl1, Cdk4, Akt3, Tgfb2
mmu05223:Non-small cell lung cancer	E2F1, Nras, Ccnd1, Sos1, Rassf1, Araf, Cdk6, Cdk4, Akt3, Eml4
mmu04914:Progesterone-mediated oocyte maturation	Cdk1, Ccnb2, Plk1, Araf, Bub1, Mapk8, Cdc16, Cdc25C, Cdc27, Ccna2, Cdc25A, Akt3
mmu04115:p53 signaling pathway	Ccne2, Cdk1, Ccnd1, Ccnb2, Rrm2, Chek1, Cdk6, Pmaip1, Thbs1, Cdk4
mmu04114:Oocyte meiosis	Ccne2, Ppp2R1B, Cdk1, Plk1, Sgol1, Bub1, Ppp3Cb, Fbxo5, Cdc20, Cdc16, Cdc25C, Cdc27, Ywhae
mmu05161:Hepatitis B	E2F1, Il6, Atp6Ap1, Tgfb3, Birc5, Cdk6, Cdk4, Tgfb2, Ccne2, Nras, Ccnd1, Cdkn1B, Mapk8, Ccna2, Akt3

## Sheet: Table_S3_CAV1 metabolic genes
Table S3. 229 metabolic genes regulated by CAV1 KD
Gene Symbol	Gene Name	p-Value for Estimate of Kontrolle: TGFBeta vs noStim	Z-score
Aqp8	aquaporin 8	0.0089	3.31181
Slc25A37	solute carrier family 25, member 37	0.0017	2.96927
Cdo1	cysteine dioxygenase 1, cytosolic	0.0002	2.66439
Chsy3	chondroitin sulfate synthase 3	0.0211	2.19093
Tap1	transporter 1, ATP-binding cassette, sub-family B (MDR/TAP)	0.0191	2.0098
Gsto1	glutathione S-transferase omega 1	0.0028	1.80894
Acat1	acetyl-Coenzyme A acetyltransferase 1	0.0068	1.6816
Ugdh	UDP-glucose dehydrogenase	0.0162	1.62242
Entpd5	ectonucleoside triphosphate diphosphohydrolase 5	0.0153	1.61525
Slc27A2	solute carrier family 27 (fatty acid transporter), member 2	0.0095	1.61166
Aadac	arylacetamide deacetylase (esterase)	0.0091	1.52378
Pcyt2	phosphate cytidylyltransferase 2, ethanolamine	0.0215	1.5184
Scn7A	sodium channel, voltage-gated, type VII, alpha	0.0236	1.48253
Orai3	ORAI calcium release-activated calcium modulator 3	0.0001	1.47536
Dak	dihydroxyacetone kinase 2 homolog (yeast)	0.0001	1.45204
Cyp1A2	cytochrome P450, family 1, subfamily a, polypeptide 2	0.012	1.41707
Gamt	guanidinoacetate methyltransferase	0.0007	1.39645
Agl	amylo-1,6-glucosidase, 4-alpha-glucanotransferase	0.0003	1.33368
Cox18	COX18 cytochrome c oxidase assembly homolog (S. cerevisiae)	0.0031	1.23684
Cps1	carbamoyl-phosphate synthetase 1	0.0267	1.166
Magt1	magnesium transporter 1	0.0029	1.15793
Mosc1	MOCO sulphurase C-terminal domain containing 1	0.0289	1.15255
Pla2G12B	phospholipase A2, group XIIB	0.0089	1.13282
Galns	galactosamine (N-acetyl)-6-sulfate sulfatase	0.0089	1.07722
Acat2	acetyl-Coenzyme A acetyltransferase 2	0.0241	1.05929
Tap2	transporter 2, ATP-binding cassette, sub-family B (MDR/TAP)	0.0101	1.04315
Acadvl	acyl-Coenzyme A dehydrogenase, very long chain	0.0032	1.04136
Sephs2	selenophosphate synthetase 2	0.0284	1.03239
Acss2	acyl-CoA synthetase short-chain family member 2	0.0003	1.02342
Maob	monoamine oxidase B	0.026	1.02342
Enpp3	ectonucleotide pyrophosphatase/phosphodiesterase 3	0.0355	1.02342
Acot12	acyl-CoA thioesterase 12	0.014	1.01087
Srxn1	sulfiredoxin 1 homolog (S. cerevisiae)	0.0208	1.01087
Tm7Sf2	transmembrane 7 superfamily member 2	0.0003	1.00907
Kmo	kynurenine 3-monooxygenase (kynurenine 3-hydroxylase)	0.0302	1.00907
Slc36A1	solute carrier family 36 (proton/amino acid symporter), member 1	0.0422	1.0019
Mmab	methylmalonic aciduria (cobalamin deficiency) type B homolog (human)	0.0028	0.983967
Mgst3	microsomal glutathione S-transferase 3	0.0114	0.974998
Slc25A30	solute carrier family 25, member 30	0.0019	0.971411
Aldh1L1	aldehyde dehydrogenase 1 family, member L1	0.001	0.969618
Enpp4	ectonucleotide pyrophosphatase/phosphodiesterase 4	0.0372	0.958858
Bphl	biphenyl hydrolase-like (serine hydrolase, breast epithelial mucin-associated antigen)	0.0003	0.942718
Vkorc1	vitamin K epoxide reductase complex, subunit 1	0.0356	0.924783
Nudt18	nudix (nucleoside diphosphate linked moiety X)-type motif 18	0.0205	0.919403
Qprt	quinolinate phosphoribosyltransferase	0.0093	0.908643
Rhbg	Rhesus blood group-associated B glycoprotein	0.0189	0.905952
Cnp	2',3'-cyclic nucleotide 3' phosphodiesterase	0.0026	0.903263
Tcirg1	T cell, immune regulator 1, ATPase, H+ transporting, lysosomal V0 protein A3	0.0122	0.903263
Nudt9	nudix (nucleoside diphosphate linked moiety X)-type motif 9	0.0082	0.867395
Mttp	microsomal triglyceride transfer protein	0.0361	0.867395
Khk	ketohexokinase	0.0418	0.856635
Nudt22	nudix (nucleoside diphosphate linked moiety X)-type motif 22	0.0014	0.853045
Siae	sialic acid acetylesterase	0.0045	0.853045
Acadm	acyl-Coenzyme A dehydrogenase, medium chain	0.0307	0.836906
Mocos	molybdenum cofactor sulfurase	0.0066	0.829733
Slc10A2	solute carrier family 10, member 2	0.0386	0.829733
Gclc	glutamate-cysteine ligase, catalytic subunit	0.0024	0.820766
Dgkz	diacylglycerol kinase zeta	0.0328	0.820766
Slc25A22	solute carrier family 25 (mitochondrial carrier, glutamate), member 22	0.0227	0.820763
Slc9A1	solute carrier family 9 (sodium/hydrogen exchanger), member 1	0.0096	0.818973
Abcb6	ATP-binding cassette, sub-family B (MDR/TAP), member 6	0.0441	0.806417
Idh1	isocitrate dehydrogenase 1 (NADP+), soluble	0.0141	0.799244
Mecr	mitochondrial trans-2-enoyl-CoA reductase	0.0295	0.793864
Cox15	COX15 homolog, cytochrome c oxidase assembly protein (yeast)	0.0015	0.781311
Abhd5	abhydrolase domain containing 5	0.0275	0.774138
Slc19A2	solute carrier family 19 (thiamine transporter), member 2	0.0087	0.770551
Xylb	xylulokinase homolog (H. influenzae)	0.0111	0.766962
Aacs	acetoacetyl-CoA synthetase	0.038	0.754409
Pi4K2B	phosphatidylinositol 4-kinase type 2 beta	0.0014	0.749029
Abcc3	ATP-binding cassette, sub-family C (CFTR/MRP), member 3	0.0104	0.734682
Alas1	aminolevulinic acid synthase 1	0.001	0.714953
Cndp2	CNDP dipeptidase 2 (metallopeptidase M20 family)	0.0089	0.704194
Nqo1	NAD(P)H dehydrogenase, quinone 1	0.0102	0.7024
Gss	glutathione synthetase	0.0304	0.686261
Gstk1	glutathione S-transferase kappa 1	0.0446	0.662937
Echs1	enoyl Coenzyme A hydratase, short chain, 1, mitochondrial	0.004	0.661152
Nudt14	nudix (nucleoside diphosphate linked moiety X)-type motif 14	0.0108	0.646805
Ndufb8	NADH dehydrogenase (ubiquinone) 1 beta subcomplex 8	0.0267	0.634249
Slc24A6	solute carrier family 24 (sodium/potassium/calcium exchanger), member 6	0.0019	0.627076
Oat	ornithine aminotransferase	0.0391	0.614523
Mlycd	malonyl-CoA decarboxylase	0.0346	0.60735
Bckdhb	branched chain ketoacid dehydrogenase E1, beta polypeptide	0.0067	0.60197
Ctps	cytidine 5'-triphosphate synthase	0.0017	0.59659
Foxred1	FAD-dependent oxidoreductase domain containing 1	0.0034	0.584034
Lbr	lamin B receptor	0.0465	0.582241
Sdsl	serine dehydratase-like	0.0388	0.575068
Acad11	acyl-Coenzyme A dehydrogenase family, member 11	0.0051	0.573275
D2Hgdh	D-2-hydroxyglutarate dehydrogenase	0.0011	0.566101
Slc39A11	solute carrier family 39 (metal ion transporter), member 11	0.0208	0.544579
Phyhd1	phytanoyl-CoA dioxygenase domain containing 1	0.0405	0.542786
Kctd10	potassium channel tetramerisation domain containing 10	0.0199	0.540993
Scly	selenocysteine lyase	0.0268	0.535613
Slc39A9	solute carrier family 39 (zinc transporter), member 9	0.0465	0.530258
Pgd	phosphogluconate dehydrogenase	0.0059	0.51768
Decr2	2-4-dienoyl-Coenzyme A reductase 2, peroxisomal	0.0308	0.51768
Mthfr	5,10-methylenetetrahydrofolate reductase	0.011	0.514093
Nudt6	nudix (nucleoside diphosphate linked moiety X)-type motif 6	0.0328	0.5123
Hmbs	hydroxymethylbilane synthase	0.0194	0.499744
Chst13	carbohydrate (chondroitin 4) sulfotransferase 13	0.0039	0.498849
Slc25A1	solute carrier family 25 (mitochondrial carrier, citrate transporter), member 1	0.0308	0.494359
Thnsl2	threonine synthase-like 2 (bacterial)	0.0068	0.485398
Pigp	phosphatidylinositol glycan anchor biosynthesis, class P	0.0011	0.476431
Gcat	glycine C-acetyltransferase (2-amino-3-ketobutyrate-coenzyme A ligase)	0.0228	0.46836
Uqcrc1	ubiquinol-cytochrome c reductase core protein 1	0.0005	0.458495
Etnk2	ethanolamine kinase 2	0.0043	0.454909
H6Pd	hexose-6-phosphate dehydrogenase (glucose 1-dehydrogenase)	0.0004	0.447736
Stard10	START domain containing 10	0.0183	0.444149
Abcb10	ATP-binding cassette, sub-family B (MDR/TAP), member 10	0.029	0.426216
Fdx1	ferredoxin 1	0.0202	0.416352
Aldh2	aldehyde dehydrogenase 2, mitochondrial	0.0061	0.415454
Cyp7B1	cytochrome P450, family 7, subfamily b, polypeptide 1	0.0224	0.390347
Abcc12	ATP-binding cassette, sub-family C (CFTR/MRP), member 12	0.0115	0.384069
Acbd3	acyl-Coenzyme A binding domain containing 3	0.0222	0.383158
Nt5C2	5'-nucleotidase, cytosolic II	0.0492	0.374205
Man2C1	mannosidase, alpha, class 2C, member 1	0.0175	0.36525
Mocs1	molybdenum cofactor synthesis 1	0.036	0.365238
Lypla1	lysophospholipase 1	0.0208	0.35268
Tsta3	tissue specific transplantation antigen P35B	0.0119	0.341926
Kdsr	3-ketodihydrosphingosine reductase	0.023	0.338345
Hsd17B10	hydroxysteroid (17-beta) dehydrogenase 10	0.0258	0.31861
Otc	ornithine transcarbamylase	0.0411	0.310539
Ephx1	epoxide hydrolase 1, microsomal	0.0065	0.309644
Kctd2	potassium channel tetramerisation domain containing 2	0.0491	0.286328
Plch2	phospholipase C, eta 2	0.0029	0.276466
Sdha	succinate dehydrogenase complex, subunit A, flavoprotein (Fp)	0.0146	0.275568
Ndufb9	NADH dehydrogenase (ubiquinone) 1 beta subcomplex, 9	0.0147	0.275568
Mcee	methylmalonyl CoA epimerase	0.0338	0.271982
Aqp5	aquaporin 5	0.0022	0.250462
Acsm1	acyl-CoA synthetase medium-chain family member 1	0.0006	0.249564
Cyb5R3	cytochrome b5 reductase 3	0.0272	0.227146
Kcnk7	potassium channel, subfamily K, member 7	0.0023	0.206522
Kcnk3	potassium channel, subfamily K, member 3	0.0377	0.176934
Trpm1	transient receptor potential cation channel, subfamily M, member 1	0.0021	0.147341
Pla2G2C	phospholipase A2, group IIC	0.0123	0.141958
Slc34A1	solute carrier family 34 (sodium phosphate), member 1	0.0001	0.12313
Kcnt1	potassium channel, subfamily T, member 1	0.0256	0.0881563
Pde4B	phosphodiesterase 4B, cAMP specific	0.0214	-0.146785
Lass2	LAG1 homolog, ceramide synthase 2	0.04	-0.153065
Atp6V0A2	ATPase, H+ transporting, lysosomal V0 subunit A2	0.0075	-0.154856
Nme5	NME/NM23 family member 5	0.0033	-0.168299
Dsel	dermatan sulfate epimerase-like	0.0466	-0.192513
Them4	thioesterase superfamily member 4	0.0388	-0.214054
Gns	glucosamine (N-acetyl)-6-sulfatase	0.0049	-0.228378
Ggt7	gamma-glutamyltransferase 7	0.0387	-0.251683
Abcg5	ATP-binding cassette, sub-family G (WHITE), member 5	0.0177	-0.266035
Abcd1	ATP-binding cassette, sub-family D (ALD), member 1	0.009	-0.278596
Sat2	spermidine/spermine N1-acetyl transferase 2	0.0274	-0.281296
Cdipt	CDP-diacylglycerol--inositol 3-phosphatidyltransferase (phosphatidylinositol synthase)	0.0129	-0.282177
Pank3	pantothenate kinase 3	0.0097	-0.296529
Kcnk5	potassium channel, subfamily K, member 5	0.013	-0.299229
Pde7B	phosphodiesterase 7B	0.0025	-0.330605
Mat2A	methionine adenosyltransferase II, alpha	0.0283	-0.362889
Pld1	phospholipase D1	0.0416	-0.370052
Arsg	arylsulfatase G	0.04	-0.391593
Pofut2	protein O-fucosyltransferase 2	0.042	-0.393384
Gba	glucosidase, beta, acid	0.0057	-0.395174
Cryzl1	crystallin, zeta (quinone reductase)-like 1	0.0169	-0.395174
Ptdss1	phosphatidylserine synthase 1	0.0043	-0.414898
Atp6Ap1	ATPase, H+ transporting, lysosomal accessory protein 1	0.0043	-0.434621
Lpcat1	lysophosphatidylcholine acyltransferase 1	0.0019	-0.448973
Slc7A4	solute carrier family 7 (cationic amino acid transporter, y+ system), member 4	0.0417	-0.455254
Atp6V1C1	ATPase, H+ transporting, lysosomal V1 subunit C1	0.0094	-0.470487
Slc38A2	solute carrier family 38, member 2	0.0258	-0.474068
Hyal2	hyaluronoglucosaminidase 2	0.0234	-0.481258
Idh3A	isocitrate dehydrogenase 3 (NAD+) alpha	0.0018	-0.483049
Hpdl	4-hydroxyphenylpyruvate dioxygenase-like	0.0255	-0.4974
Acbd5	acyl-Coenzyme A binding domain containing 5	0.0281	-0.506353
Alg6	asparagine-linked glycosylation 6 (alpha-1,3,-glucosyltransferase)	0.0072	-0.512634
Sult1A1	sulfotransferase family 1A, phenol-preferring, member 1	0.0158	-0.515333
Gnptab	N-acetylglucosamine-1-phosphate transferase, alpha and beta subunits	0.0457	-0.524286
Slc17A5	solute carrier family 17 (anion/sugar transporter), member 5	0.0217	-0.563733
Tst	thiosulfate sulfurtransferase, mitochondrial	0.0435	-0.563761
Dio3	deiodinase, iodothyronine type III	0.0017	-0.569132
Cyb5R1	cytochrome b5 reductase 1	0.0206	-0.587065
Atp6V0B	ATPase, H+ transporting, lysosomal V0 subunit B	0.0016	-0.588856
Clcn3	chloride channel 3	0.0207	-0.588856
Arsb	arylsulfatase B	0.0328	-0.606789
Mtap	methylthioadenosine phosphorylase	0.0056	-0.613951
Pip4K2B	phosphatidylinositol-5-phosphate 4-kinase, type II, beta	0.0009	-0.639074
Mgat1	mannoside acetylglucosaminyltransferase 1	0.0319	-0.640864
Nipa1	non imprinted in Prader-Willi/Angelman syndrome 1 homolog (human)	0.0039	-0.644445
Impad1	inositol monophosphatase domain containing 1	0.0034	-0.651635
Prdx2	peroxiredoxin 2	0.0187	-0.67494
Phgdh	3-phosphoglycerate dehydrogenase	0.0099	-0.698244
Frrs1	ferric-chelate reductase 1	0.0095	-0.703643
St6Galnac6	ST6 (alpha-N-acetyl-neuraminyl-2,3-beta-galactosyl-1,3)-N-acetylgalactosaminide alpha-2,6-sialyltransferase 6	0.0035	-0.705434
Neu1	neuraminidase 1	0.031	-0.725157
Cs	citrate synthase	0.0001	-0.726948
Cth	cystathionase (cystathionine gamma-lyase)	0.0119	-0.759233
Slc30A6	solute carrier family 30 (zinc transporter), member 6	0.0032	-0.761023
Odc1	ornithine decarboxylase, structural 1	0.0167	-0.777166
Pde5A	phosphodiesterase 5A, cGMP-specific	0.0009	-0.790609
Inpp5A	inositol polyphosphate-5-phosphatase A	0.0022	-0.80766
Pip4K2A	phosphatidylinositol-5-phosphate 4-kinase, type II, alpha	0.0193	-0.814822
Shmt1	serine hydroxymethyltransferase 1 (soluble)	0.0365	-0.830965
Galnt7	UDP-N-acetyl-alpha-D-galactosamine: polypeptide N-acetylgalactosaminyltransferase 7	0.0007	-0.86953
Slc12A2	solute carrier family 12, member 2	0.0034	-0.870412
Atp6V1H	ATPase, H+ transporting, lysosomal V1 subunit H	0.0011	-0.872202
Elovl6	ELOVL family member 6, elongation of long chain fatty acids (yeast)	0.037	-0.897325
Slc7A6	solute carrier family 7 (cationic amino acid transporter, y+ system), member 6	0.0028	-0.934981
Slc44A2	solute carrier family 44, member 2	0.0314	-0.972638
Fads1	fatty acid desaturase 1	0.0003	-0.98699
Kctd9	potassium channel tetramerisation domain containing 9	0.0177	-0.990571
Sephs1	selenophosphate synthetase 1	0.0032	-0.992361
Aldh18A1	aldehyde dehydrogenase 18 family, member A1	0.005	-0.992361
Slc39A6	solute carrier family 39 (metal ion transporter), member 6	0.0006	-1.03184
Msrb3	methionine sulfoxide reductase B3	0.0003	-1.03721
Mthfd2	methylenetetrahydrofolate dehydrogenase (NAD+ dependent), methenyltetrahydrofolate cyclohydrolase	0.0285	-1.04437
Cacnb3	calcium channel, voltage-dependent, beta 3 subunit	0.0161	-1.04977
Gusb	glucuronidase, beta	0.0008	-1.05872
Lass5	LAG1 homolog, ceramide synthase 5	0.0001	-1.06412
Atp7A	ATPase, Cu++ transporting, alpha polypeptide	1.5e-06	-1.07486
Clcn5	chloride channel 5	0.0055	-1.13045
Bdh2	3-hydroxybutyrate dehydrogenase, type 2	0.0003	-1.13136
Ndst1	N-deacetylase/N-sulfotransferase (heparan glucosaminyl) 1	3.7e-05	-1.16274
Slc46A1	solute carrier family 46, member 1	0.009	-1.2345
Cerk	ceramide kinase	0.0062	-1.24703
Idua	iduronidase, alpha-L-	0.0011	-1.25243
Fuca2	fucosidase, alpha-L- 2, plasma	0.0006	-1.27574
Sgms2	sphingomyelin synthase 2	0.0043	-1.28111
Sptlc2	serine palmitoyltransferase, long chain base subunit 2	2.8e-05	-1.39052
Asns	asparagine synthetase	0.0184	-1.42278
Pgm1	phosphoglucomutase 1	1.3e-05	-1.4246
Rrm2	ribonucleotide reductase M2	0.0012	-1.45418
Cpox	coproporphyrinogen oxidase	0.0001	-1.47479
Slco3A1	solute carrier organic anion transporter family, member 3a1	0.0004	-1.63084
Ddah2	dimethylarginine dimethylaminohydrolase 2	0.0137	-1.63084
Slc30A4	solute carrier family 30 (zinc transporter), member 4	0.0001	-1.67387
Psat1	phosphoserine aminotransferase 1	5e-05	-1.79761

## Sheet: Table_S4 meta process by CAV1
Table S4.Genes altered in distinct metabolic processes upon CAV1 knockdown (red: upregulated, green: downregulated)
Fatty Acid				OXPHOS				S.M. Transport				Proton Transport				Glycan				Amino Acid
Gene ID	p value	Z-score		Gene ID	p value	Z-score		Gene ID	p value	Z-score		Gene ID	p value	Z-score		Gene ID	p value	Z-score		Gene ID	p value	Z-score
Acat1	0.0068	1.6816		Cox18	0.0031	1.23684		Aqp8	0.0089	3.31181		Tcirg1	0.0122	0.903263		Chsy3	0.0211	2.19093		Cdo1	0.0002	2.66439
Acat2	0.0241	1.05929		Cox15	0.0015	0.781311		Slc25A37	0.0017	2.96927		Atp6V0A2	0.0075	-0.154856		Galns	0.0089	1.07722		Sephs2	0.0284	1.03239
Acadvl	0.0032	1.04136		Ndufb8	0.0267	0.634249		Slc27A2	0.0095	1.61166		Atp6Ap1	0.0043	-0.434621		Chst13	0.0039	0.498849		Kmo	0.0302	1.00907
Acss2	0.0003	1.02342		Uqcrc1	0.0005	0.458495		Slc36A1	0.0422	1.0019		Atp6V1C1	0.0094	-0.470487		Pigp	0.0011	0.476431		Sdsl	0.0388	0.575068
Mttp	0.0361	0.867395		Ndufb9	0.0147	0.275568		Slc25A30	0.0019	0.971411		Atp6V0B	0.0016	-0.588856		Man2C1	0.0175	0.36525		Scly	0.0268	0.535613
Acadm	0.0307	0.836906		Sdha	0.0146	0.275568		Rhbg	0.0189	0.905952		Atp6V1H	0.0011	-0.872202		Gns	0.0049	-0.228378		Thnsl2	0.0068	0.485398
Mecr	0.0295	0.793864						Slc10A2	0.0386	0.829733						Pofut2	0.042	-0.393384		Gcat	0.0228	0.46836
Echs1	0.004	0.661152						Slc25A22	0.0227	0.820763						Gba	0.0057	-0.395174		Mat2A	0.0283	-0.362889
Mlycd	0.0346	0.60735						Slc9A1	0.0096	0.818973						Hyal2	0.0234	-0.481258		Hpdl	0.0255	-0.4974
Acad11	0.0051	0.573275						Slc19A2	0.0087	0.770551						Alg6	0.0072	-0.512634		Cth	0.0119	-0.759233
Phyhd1	0.0405	0.542786						Slc25A1	0.0308	0.494359						Mgat1	0.0319	-0.640864		Sephs1	0.0032	-0.992361
Decr2	0.0308	0.51768						Stard10	0.0183	0.444149						St6Galnac6	0.0035	-0.705434		Msrb3	0.0003	-1.03721
Acbd3	0.0222	0.383158						Aqp5	0.0022	0.250462						Neu1	0.031	-0.725157		Asns	0.0184	-1.42278
Acsm1	0.0006	0.249564						Slc34A1	0.0001	0.12313						Galnt7	0.0007	-0.86953
Acbd5	0.0281	-0.506353						Slc7A4	0.0417	-0.455254						Gusb	0.0008	-1.05872
Elovl6	0.037	-0.897325						Slc38A2	0.0258	-0.474068						Idua	0.0011	-1.25243
Fads1	0.0003	-0.98699						Slc17A5	0.0217	-0.563733						Fuca2	0.0006	-1.27574
								Slc7A6	0.0028	-0.934981
								Slc44A2	0.0314	-0.972638
								Slc46A1	0.009	-1.2345
Z-score	-3		0		3			Slco3A1	0.0004	-1.63084

## Sheet: Table_S5_Top 100 TGF-β
Table S5. Top 100 up- or downregulated genes by TGF-β stimulation
upregulated genes						downregulated genes
Gene Symbol	Gene Name	p-Value for Estimate of Kontrolle: TGFBeta vs noStim	Z-score			Gene Symbol	Gene Name	p-Value for Estimate of Kontrolle: TGFBeta vs noStim	Z-score
Fermt1	fermitin family homolog 1 (Drosophila)	1.6e-09	6.01562			Ugt2b36	UDP glucuronosyltransferase 2 family, polypeptide B36	5.9e-07	-5.64497
Wisp1	WNT1 inducible signaling pathway protein 1	9.8e-09	5.45023			Lce6a	late cornified envelope 6A	1e-11	-5.33956
Prg4	proteoglycan 4 (megakaryocyte stimulating factor, articular superficial zone protein)	1e-07	5.43604			Ms4a4d	membrane-spanning 4-domains, subfamily A, member 4D	6e-11	-5.02402
Tmeff1	transmembrane protein with EGF-like and two follistatin-like domains 1	1.3e-08	5.42671			Car3	carbonic anhydrase 3	0.0001	-4.73363
Fbln2	fibulin 2	6.4e-09	5.31964			Ugt2b34	UDP glucuronosyltransferase 2 family, polypeptide B34	3.1e-07	-4.45782
Gjb3	gap junction protein, beta 3	2e-11	5.24785			Actc1	actin, alpha, cardiac muscle 1	1.9e-05	-4.18608
Lox	lysyl oxidase	9.1e-09	5.12374			Id2	inhibitor of DNA binding 2	0.0002	-4.07819
Ctsw	cathepsin W	5.1e-08	5.12049			Gsta4	glutathione S-transferase, alpha 4	1.3e-06	-3.93786
Runx1	runt related transcription factor 1	4.8e-09	5.08359			Gstm3	glutathione S-transferase, mu 3	1.5e-07	-3.92124
Ptprn	protein tyrosine phosphatase, receptor type, N	1.1e-06	5.0268			Lhfp	lipoma HMGIC fusion partner	1.7e-06	-3.91879
Olfm2	olfactomedin 2	5.7e-09	4.70355			Sntb1	syntrophin, basic 1	3.8e-07	-3.8681
Ccl7	chemokine (C-C motif) ligand 7	6.7e-07	4.6419			Serpina7	serine (or cysteine) peptidase inhibitor, clade A (alpha-1 antiproteinase, antitrypsin), member 7	0.0001	-3.84539
D8Ertd82e	DNA segment, Chr 8, ERATO Doi 82, expressed	2e-10	4.5693			Angptl3	angiopoietin-like 3	2.2e-06	-3.75048
Gjb4	gap junction protein, beta 4	1.9e-08	4.54578			Habp2	hyaluronic acid binding protein 2	1.4e-07	-3.69776
Lrrc8c	leucine rich repeat containing 8 family, member C	9.4e-09	4.40747			Hsd17b13	hydroxysteroid (17-beta) dehydrogenase 13	0.0001	-3.6787
Cd40	CD40 antigen	2.5e-08	4.39774			Cyp2c70	cytochrome P450, family 2, subfamily c, polypeptide 70	1.1e-07	-3.62719
Gpx3	glutathione peroxidase 3	1.3e-06	4.26268			Ugt2b35	UDP glucuronosyltransferase 2 family, polypeptide B35	1.8e-08	-3.50226
Cdkn2b	cyclin-dependent kinase inhibitor 2B (p15, inhibits CDK4)	4.8e-07	4.20225			Aldh1a1	aldehyde dehydrogenase family 1, subfamily A1	1.7e-05	-3.46981
Hsd11b2	hydroxysteroid 11-beta dehydrogenase 2	2.1e-05	4.08382			Adh1	alcohol dehydrogenase 1 (class I)	0.0005	-3.45197
Mmp9	matrix metallopeptidase 9	9.2e-07	3.97066			Crp	C-reactive protein, pentraxin-related	7.1e-07	-3.45075
Spsb1	splA/ryanodine receptor domain and SOCS box containing 1	8.3e-09	3.90536			Myl9	myosin, light polypeptide 9, regulatory	0.0003	-3.44954
Fxyd5	FXYD domain-containing ion transport regulator 5	1.2e-08	3.76016			Serpina10	serine (or cysteine) peptidase inhibitor, clade A (alpha-1 antiproteinase, antitrypsin), member 10	3.4e-05	-3.42357
Ano1	anoctamin 1, calcium activated chloride channel	6e-07	3.71311			Crct1	cysteine-rich C-terminal 1	0.0001	-3.28973
Sfn	stratifin	2.4e-08	3.67377			Mpeg1	macrophage expressed gene 1	8.7e-07	-3.26662
Fam129b	family with sequence similarity 129, member B	7.9e-06	3.64781			Efemp1	epidermal growth factor-containing fibulin-like extracellular matrix protein 1	2.7e-06	-3.25242
Pdgfb	platelet derived growth factor, B polypeptide	4.3e-09	3.50383			Akr1c14	aldo-keto reductase family 1, member C14	3.1e-08	-3.23418
Sphk1	sphingosine kinase 1	3.7e-09	3.45475			Sh2d4a	SH2 domain containing 4A	1.7e-08	-3.20537
Gpr123	G protein-coupled receptor 123	8e-06	3.37769			Rnf39	ring finger protein 39	4.1e-08	-3.20335
Dusp4	dual specificity phosphatase 4	3.6e-06	3.29657			Gstt1	glutathione S-transferase, theta 1	7.2e-06	-3.15184
Stk17b	serine/threonine kinase 17b (apoptosis-inducing)	4.7e-08	3.28483			Dpysl3	dihydropyrimidinase-like 3	0.0002	-3.05734
Gadd45a	growth arrest and DNA-damage-inducible 45 alpha	2e-08	3.22479			Vnn1	vanin 1	5.7e-08	-3.0545
Pmepa1	prostate transmembrane protein, androgen induced 1	1.1e-07	3.19802			Rnf144b	ring finger protein 144B	3.9e-07	-3.03827
2310007B03Rik	RIKEN cDNA 2310007B03 gene	0.0012	3.19518			Inhba	inhibin beta-A	1.6e-06	-3.03016
Rdh10	retinol dehydrogenase 10 (all-trans)	1.4e-05	3.17774			Fgg	fibrinogen gamma chain	0.0007	-2.99447
Pxdn	peroxidasin homolog (Drosophila)	4.9e-05	3.15502			Slc6a13	solute carrier family 6 (neurotransmitter transporter, GABA), member 13	0.0002	-2.98635
Lamb3	laminin, beta 3	2e-07	3.13312			Gjb2	gap junction protein, beta 2	2.9e-07	-2.97216
Lpin3	lipin 3	1e-07	3.11203			Apof	apolipoprotein F	0.0001	-2.9247
Tnfrsf23	tumor necrosis factor receptor superfamily, member 23	4.1e-05	3.09824			Cryab	crystallin, alpha B	2.9e-06	-2.91578
Bcl2l11	BCL2-like 11 (apoptosis facilitator)	1.4e-08	3.09094			Serpind1	serine (or cysteine) peptidase inhibitor, clade D, member 1	0.0001	-2.90281
Epb4.1l2	erythrocyte protein band 4.1-like 2	8e-11	3.08851			C4bp	complement component 4 binding protein	0.0001	-2.88456
Dcbld2	discoidin, CUB and LCCL domain containing 2	0.0001	3.04714			Gpt2	glutamic pyruvate transaminase (alanine aminotransferase) 2	0.0002	-2.85089
Rbp1	retinol binding protein 1, cellular	1e-05	3.02524			Aldob	aldolase B, fructose-bisphosphate	0.0001	-2.81642
Nt5e	5' nucleotidase, ecto	2e-05	3.02443			Iigp1	interferon inducible GTPase 1	1.7e-06	-2.81074
Ngf	nerve growth factor	4.1e-05	3.01794			Abca6	ATP-binding cassette, sub-family A (ABC1), member 6	1.1e-08	-2.79532
Mtap1b	microtubule-associated protein 1B	6.9e-06	2.98508			Kynu	kynureninase (L-kynurenine hydrolase)	0.0001	-2.78518
Rnf19b	ring finger protein 19B	1.4e-05	2.93682			Lrg1	leucine-rich alpha-2-glycoprotein 1	0.0012	-2.78356
Itpr3	inositol 1,4,5-triphosphate receptor 3	0.0002	2.92303			Acot2	acyl-CoA thioesterase 2	2.9e-05	-2.77626
Nox4	NADPH oxidase 4	3.3e-05	2.91573			Fgl1	fibrinogen-like protein 1	0.0016	-2.72921
Snai1	snail homolog 1 (Drosophila)	0.0013	2.91451			Gpnmb	glycoprotein (transmembrane) nmb	2.3e-06	-2.72516
Ctbp2	C-terminal binding protein 2	2.5e-06	2.88937			Fga	fibrinogen alpha chain	0.0001	-2.7211
Adssl1	adenylosuccinate synthetase like 1	0.0003	2.8776			Ugt1a1	UDP glucuronosyltransferase 1 family, polypeptide A1	0.0124	-2.70813
Kctd11	potassium channel tetramerisation domain containing 11	1.1e-07	2.86828			Adap2	ArfGAP with dual PH domains 2	2.7e-06	-2.6992
Cyp21a1	cytochrome P450, family 21, subfamily a, polypeptide 1	2.8e-05	2.82812			Pzp	pregnancy zone protein	0.0002	-2.69109
Acsbg1	acyl-CoA synthetase bubblegum family member 1	1.7e-05	2.81879			Hsd17b2	hydroxysteroid (17-beta) dehydrogenase 2	0.0003	-2.67082
Col1a1	collagen, type I, alpha 1	0.0002	2.805			Gamt	guanidinoacetate methyltransferase	1.5e-08	-2.64283
Coro6	coronin 6	2e-06	2.79811			Hrsp12	heat-responsive protein 12	0.0008	-2.62052
Gsto1	glutathione S-transferase omega 1	5.1e-07	2.78513			Aqp9	aquaporin 9	8.5e-06	-2.60674
Fbxo32	F-box protein 32	3.3e-08	2.74011			Psat1	phosphoserine aminotransferase 1	7e-09	-2.58848
Gm10033	predicted gene 10033	9.2e-08	2.72713			Mal2	mal, T cell differentiation protein 2	0.0001	-2.57591
Chst2	carbohydrate sulfotransferase 2	0.0007	2.6667			Zbtb16	zinc finger and BTB domain containing 16	7.6e-07	-2.5531
Chsy3	chondroitin sulfate synthase 3	0.0001	2.6594			1190002N15Rik	RIKEN cDNA 1190002N15 gene	9.9e-07	-2.54914
Tgfbr1	transforming growth factor, beta receptor I	1.3e-08	2.64723			Tgfb2	transforming growth factor, beta 2	1.7e-06	-2.54181
Tpbg	trophoblast glycoprotein	1.6e-07	2.64155			Rdh7	retinol dehydrogenase 7	0.0001	-2.5394
Sh3bp2	SH3-domain binding protein 2	2.7e-07	2.64034			Serpinf2	serine (or cysteine) peptidase inhibitor, clade F, member 2	0.0014	-2.52318
Bmf	BCL2 modifying factor	2.8e-06	2.60018			Selenbp2	selenium binding protein 2	7.3e-06	-2.50169
Sertad4	SERTA domain containing 4	2.4e-06	2.59085			Slc27a2	solute carrier family 27 (fatty acid transporter), member 2	2.6e-06	-2.47898
Ddit4	DNA-damage-inducible transcript 4	1.3e-06	2.59045			Cyp3a13	cytochrome P450, family 3, subfamily a, polypeptide 13	3.9e-05	-2.4722
Ltbp3	latent transforming growth factor beta binding protein 3	0.0028	2.5872			Nrg1	neuregulin 1	0.0004	-2.4591
Itpkb	inositol 1,4,5-trisphosphate 3-kinase B	9e-06	2.58518			Plcxd2	phosphatidylinositol-specific phospholipase C, X domain containing 2	2.8e-06	-2.45098
Las1l	LAS1-like (S. cerevisiae)	8e-10	2.56692			Olfml2b	olfactomedin-like 2B	3.2e-07	-2.44206
Plod2	procollagen lysine, 2-oxoglutarate 5-dioxygenase 2	4e-06	2.56571			Apcs	serum amyloid P-component	0.0002	-2.42787
Rdh5	retinol dehydrogenase 5	1.4e-05	2.56571			Gpd1	glycerol-3-phosphate dehydrogenase 1 (soluble)	3.5e-06	-2.42341
D18Ertd653e	DNA segment, Chr 18, ERATO Doi 653, expressed	4.2e-07	2.50203			Slc40a1	solute carrier family 40 (iron-regulated transporter), member 1	5.2e-06	-2.40069
F13a1	coagulation factor XIII, A1 subunit	0.0063	2.48743			Phlda2	pleckstrin homology-like domain, family A, member 2	2.7e-06	-2.39988
Smad7	SMAD family member 7	1.5e-07	2.46958			Hfe2	hemochromatosis type 2 (juvenile) (human homolog)	3.1e-05	-2.39623
Micall2	MICAL-like 2	8.8e-06	2.45985			Cldn1	claudin 1	0.0001	-2.3942
Lpcat4	lysophosphatidylcholine acyltransferase 4	0.0002	2.45336			Sgms2	sphingomyelin synthase 2	2.1e-07	-2.38852
Tfpi2	tissue factor pathway inhibitor 2	0.002	2.442			D4Bwg0951e	DNA segment, Chr 4, Brigham & Women's Genetics 0951 expressed	1.1e-06	-2.36825
Nrp1	neuropilin 1	1e-05	2.42821			Faah	fatty acid amide hydrolase	4.8e-08	-2.36499
Elk3	ELK3, member of ETS oncogene family	6.6e-06	2.42091			Slc25a23	solute carrier family 25 (mitochondrial carrier; phosphate carrier), member 23	9.5e-06	-2.33742
Nuak1	NUAK family, SNF1-like kinase, 1	6.9e-06	2.36494			Ftcd	formiminotransferase cyclodeaminase	3.1e-06	-2.30822
Cotl1	coactosin-like 1 (Dictyostelium)	1.1e-06	2.34953			Ankrd23	ankyrin repeat domain 23	4.7e-05	-2.30822
Epb4.1l1	erythrocyte protein band 4.1-like 1	3e-06	2.32722			BC025446	cDNA sequence BC025446	3.5e-07	-2.30782
Vill	villin-like	0.0001	2.32276			Krt19	keratin 19	1.3e-05	-2.30336
Ppm1j	protein phosphatase 1J	2.2e-05	2.30005			Aldh1a7	aldehyde dehydrogenase family 1, subfamily A7	2.6e-08	-2.27577
Sdc3	syndecan 3	2.2e-07	2.29843			Tat	tyrosine aminotransferase	2.5e-05	-2.27293
Cmtm3	CKLF-like MARVEL transmembrane domain containing 3	0.0001	2.29275			Bmp6	bone morphogenetic protein 6	2.4e-07	-2.26807
Ltbp1	latent transforming growth factor beta binding protein 1	0.0004	2.28829			Ces2e	carboxylesterase 2E	4.1e-05	-2.24576
F11	coagulation factor XI	3.4e-06	2.27571			Abcb4	ATP-binding cassette, sub-family B (MDR/TAP), member 4	0.0001	-2.24333
Cdh6	cadherin 6	1e-05	2.25625			Ifit1	interferon-induced protein with tetratricopeptide repeats 1	0.0001	-2.2413
Tnfrsf22	tumor necrosis factor receptor superfamily, member 22	3.6e-05	2.25462			Dsc2	desmocollin 2	0.0002	-2.23845
Xirp2	xin actin-binding repeat containing 2	0.0018	2.22299			Gstm6	glutathione S-transferase, mu 6	2.6e-07	-2.23642
Pdzrn3	PDZ domain containing RING finger 3	0.0096	2.19622			Crebl2	cAMP responsive element binding protein-like 2	3.6e-06	-2.2336
Vcam1	vascular cell adhesion molecule 1	0.0001	2.18689			Cyp2c67	cytochrome P450, family 2, subfamily c, polypeptide 67	3.5e-07	-2.23156
Akna	AT-hook transcription factor	2.4e-05	2.17513			Ugt1a6b	UDP glucuronosyltransferase 1 family, polypeptide A6B	0.0004	-2.22588
Dyrk3	dual-specificity tyrosine-(Y)-phosphorylation regulated kinase 3	4.1e-06	2.15444			Fbp1	fructose bisphosphatase 1	0.0024	-2.21818
Mical1	microtubule associated monoxygenase, calponin and LIM domain containing 1	0.0001	2.1443			Aqp8	aquaporin 8	0.0009	-2.21372
Capg	capping protein (actin filament), gelsolin-like	3.4e-05	2.14025			Ccnd1	cyclin D1	2e-06	-2.20844
Arl4c	ADP-ribosylation factor-like 4C	0.002	2.13214			Slc38a3	solute carrier family 38, member 3	0.0003	-2.20358
Npy	neuropeptide Y	0.0054	2.12646			Thbd	thrombomodulin	0.0008	-2.20114

## Sheet: Table_S6_DAVID TGF-β
Table S6. KEGG pathway annotation of genes deregulated by TGF-β stimulation
KEGG pathway annotation of genes upregulated by TGF-β stimulation
Term	Genes
mmu05200:Pathways in cancer	Hsp90Ab1, Gna13, Ptgs2, Pdgfb, Pdgfa, Mmp9, Gna11, Gna12, Foxo1, Mmp2, Cxcl12, Tgfb1, Ctnnb1, Akt1, Max, Plcb3, Plcb4, Cdkn2B, Casp8, Rhoa, Ralb, Pik3Ca, Prkacb, Fgf2, Akt3, Prkca, Ctbp1, Bcr, Ctbp2, Rxrb, Lef1, Cdk4, Ctnna1, Arhgef11, Jup, Smo, Vegfc, Gnb2, Gnb1, Wnt9B, Mdm2, Pias2, Mapk8, Wnt9A, Fgfr1, Cks1B, Gnai2, Erbb2, Gng11, Gng12, Itgb1, Tcf7L2, Sufu, Tcf7L1, Igf1R, Lamb3, Ptk2, Rasgrp1, …
mmu05205:Proteoglycans in cancer	Mmp9, Tlr2, Mmp2, Iqgap1, Tgfb1, Ctnnb1, Akt1, Cttn, Rhoa, Pik3Ca, Msn, Prkacb, Fgf2, Frs2, Akt3, Prkca, Ppp1Cb, Smo, Ctsl, Wnt9B, Mdm2, Col1A1, Wnt9A, Fgfr1, Erbb2, Camk2G, Itgb5, Itgb3, Itgb1, Src, Drosha, Igf1R, Ptk2, Itgav, Sos1, Sos2, Rac1, Thbs1, Pik3R2, Fn1, Trp53, Fzd8, Map2K1, Cbl, Itga2, Fzd3, Fzd2, Cd63, Itpr3, Fzd7, Cdkn1A, Cblb, Wnt7B, Plcg1, Itga5, Plcg2, Hbegf, Slc9A1
mmu04810:Regulation of actin cytoskeleton	Gna13, Enah, Pdgfb, Pdgfa, Wasf2, Gna12, Pip5K1C, Iqgap1, Gsn, Pak4, Rhoa, Pik3Ca, Pdgfc, Msn, Fgf2, Limk1, Arhgef6, Actn1, Ppp1Cb, Arpc1A, Arpc1B, Tmsb4X, Fgfr1, Fgd1, Itgb5, Itgb2, Gng12, Itgb3, Itgb1, Src, Ptk2, Dock1, Itgav, Sos1, Sos2, Pikfyve, Itgb6, Rac1, Pik3R2, Fn1, Git1, Vav3, Map2K1, Itga2, Vav2, Nckap1, Itga5, Pip4K2A, Pip4K2C, Cd14, Slc9A1, F2R
mmu04310:Wnt signaling pathway	Camk2G, Tcf7L2, Tcf7L1, Ctnnb1, Csnk2A2, Map3K7, Plcb3, Plcb4, Rac1, Rhoa, Ppp3Cb, Prkacb, Nfatc2, Nfatc3, Cul1, Axin1, Prkca, Trp53, Csnk1A1, Fzd8, Tcf7, Ctbp1, Ctbp2, Vangl2, Smad4, Lef1, Fzd3, Fzd2, Fzd7, Sfrp5, Wnt7B, Psen1, Csnk1E, Prickle2, Wnt9B, Mapk8, Wnt9A, Bambi
mmu04510:Focal adhesion	Pdgfb, Tln2, Pdgfa, Erbb2, Tnc, Itgb5, Itgb3, Itgb1, Src, Ctnnb1, Akt1, Igf1R, Ptk2, Lamb3, Dock1, Pak4, Itgav, Col27A1, Sos1, Rac1, Itgb6, Sos2, Rhoa, Pik3Ca, Pdgfc, Zyx, Thbs1, Lamb1, Akt3, Fn1, Pik3R2, Prkca, Col4A2, Vav3, Col4A1, Map2K1, Flt4, Itga2, Actn1, Vav2, Capn2, Ppp1Cb, Vegfc, Itga5, Rap1B, Mapk8, Col1A1, Parvb
mmu04390:Hippo signaling pathway	Mob1A, Bmpr2, Itgb2, Wtip, Tcf7L2, Lats1, Tcf7L1, Llgl1, Tgfb1, Ctnnb1, Ctgf, Serpine1, Dlg4, Dlg1, Axin1, Fzd8, Tcf7, Tgfbr1, Tgfbr2, Ywhab, Smad4, Mpp5, Lef1, Fzd3, Tead2, Smad2, Fzd2, Ctnna1, Ppp1Cb, Fzd7, Wnt7B, Ywhag, Csnk1D, Csnk1E, Wnt9B, Pard6G, Wnt9A, Bmpr1A, Ppp2R2A
mmu04520:Adherens junction	Fgfr1, Tcf7, Ptprm, Erbb2, Tgfbr1, Wasf2, Tgfbr2, Smad4, Lef1, Actn1, Smad2, Ctnna1, Tcf7L2, Snai1, Tcf7L1, Src, Iqgap1, Ctnnb1, Map3K7, Csnk2A2, Igf1R, Rac1, Rhoa, Yes1
mmu05220:Chronic myeloid leukemia	Trp53, Ctbp1, Ctbp2, Bcr, Map2K1, Tgfbr1, Cbl, Tgfbr2, Smad4, Cdk4, Tgfb1, Akt1, Cblb, Cdkn1A, Hdac2, Gab2, Sos1, Sos2, Pik3Ca, Mdm2, Runx1, Abl1, Akt3, Pik3R2
mmu04151:PI3K-Akt signaling pathway	Hsp90Ab1, Pdgfb, Pdgfa, Tlr2, Akt1, Creb3L2, Pik3Ca, Creb3L1, Pdgfc, Fgf2, Akt3, Ghr, Angpt4, Prkca, Sgk1, Rbl2, Cdk4, Rptor, Bcl2L11, Ifnar1, Ddit4, Vegfc, Gnb2, Gnb1, Mdm2, Efna4, Col1A1, Them4, Ngf, Ppp2R2A, Phlpp1, Fgfr1, Crtc2, Tnc, Il4Ra, Itgb5, Gng11, Gng12, Itgb3, Itgb1, Cdc37, Igf1R, Lamb3, Ptk2, Col27A1, Sos1, Itgav, Sos2, Itgb6, Rac1, Prkaa1, Lamb1, Thbs1, Pik3R2, Fn1, Trp53, Col4A2, C…
mmu04722:Neurotrophin signaling pathway	Camk2G, Nfkbib, Irak4, Maged1, Akt1, Sos1, Rac1, Sos2, Rhoa, Sh2B3, Pik3Ca, Sh2B2, Traf6, Frs2, Akt3, Pik3R2, Trp53, Map2K1, Prkcd, Plcg1, Psen1, Rps6Ka2, Plcg2, Psen2, Ripk2, Mapk8, Rap1B, Mapk7, Abl1, Zfp369, Calm2, Ngf
KEGG pathway annotation of genes downregulated by TGF-β stimulation
Term	Genes
mmu01100:Metabolic pathways	Alad, Cdipt, Gda, Sgms2, Ehhadh, Sgms1, Hibadh, Tpk1, Prim1, Mat1A, Nt5C2, Gpt2, Aadat, Acaa2, Pld1, Cyp3A13, Nme6, Mgat1, Nme5, Nme3, Nnt, Mpst, Mdh1, Chka, Hsd17B10, Acadsb, Nags, Aldoc, Aldob, Hmgcs1, Ppt1, Acat2, Asl, Acat1, Ppat, Tk1, Idh2, Idh1, Aldh4A1, Mocs1, Upb1, Maob, Eprs, Tkt, Uap1L1, Acacb, Ggt6, Ggt7, Gbe1, Agxt2, Nnmt, Cyp2J5, Tm7Sf2, Arsb, Sephs2, Anpep, Pmvk, Asah1, Auh, Mthfd1,…
mmu00982:Drug metabolism - cytochrome P450	Ugt2B1, Gstm6, Gstm5, Gstm7, Fmo4, Gstm1, Gstm2, Fmo5, Gstm3, Gstm4, Adh1, Ugt1A2, Ugt1A6B, Fmo1, Gstk1, Fmo2, Adh4, Ugt1A5, Gsta2, Gsta3, Gsta4, Maob, Gstt1, Gstt2, Gstt3, Ugt1A1, Aldh3B1, Mgst3, Ugt2B37, Ugt2B36, Ugt2B35, Ugt2B34, Ugt2B5, Aox3, Mgst1, Gstp1
mmu05204:Chemical carcinogenesis	Cyp2C44, Cyp2C68, Ugt2B1, Cyp2B23, Gstm6, Gstm5, Gstm7, Arnt, Gstm1, Gstm2, Gstm3, Gstm4, Adh1, Ugt1A2, Ugt1A6B, Gstk1, Sult1A1, Ugt1A5, Adh4, Cyp2C70, Gsta2, Gsta3, Gsta4, Cyp3A13, Cyp2C29, Ephx1, Gstt1, Gstt2, Gstt3, Ugt1A1, Aldh3B1, Cyp2C50, Mgst3, Ugt2B37, Ugt2B36, Ugt2B35, Ugt2B34, Ugt2B5, Cyp2C38, Mgst1, Gstp1
mmu00480:Glutathione metabolism	Gclc, Srm, Anpep, Gstm6, Gstm5, Gstm7, Gpx2, Gss, Gstm1, Gstm2, Gstm3, Gstm4, Oplah, Gstk1, Idh2, Idh1, Gsta2, Gsta3, Gsta4, Gstt1, Gstt2, Gstt3, Mgst3, Lap3, Txndc12, Ggt6, Ggt7, Rrm2, Mgst1, Gstp1
mmu01130:Biosynthesis of antibiotics	Tm7Sf2, Ehhadh, Amt, Lss, Rce1, Acss2, Psph, Fdft1, Cat, Hadh, Bpnt1, Aadat, Acaa2, Acadm, Aco1, Otc, Pfkp, Fbp1, Tat, Nme6, Nme5, Aldh7A1, Cth, Nme3, Sqle, Pklr, Mvk, Pcyox1, Pccb, Ugp2, Pcca, Aldh9A1, Mdh1, Cyp51, Hsd17B10, Pafah2, Aldoc, Aldob, Hmgcs1, Aass, Acat2, Asl, Acat1, Aldh3A2, Ppat, Galm, Idh2, Idh1, Eno3, Fh1, Acaa1B, Hsd17B7, Nsdhl, Shmt1, Cs, Ak3, Tkt, Uap1L1, Sdhb, Dbt, Amdhd2, Al…
mmu00980:Metabolism of xenobiotics by cytochrome P450	Cyp2F2, Ugt2B1, Gstm6, Gstm5, Gstm7, Gstm1, Gstm2, Gstm3, Gstm4, Adh1, Ugt1A2, Ugt1A6B, Gstk1, Ugt1A5, Adh4, Gsta2, Gsta3, Gsta4, Ephx1, Gstt1, Gstt2, Gstt3, Ugt1A1, Aldh3B1, Mgst3, Ugt2B37, Ugt2B36, Ugt2B35, Ugt2B34, Ugt2B5, Mgst1, Gstp1
mmu04610:Complement and coagulation cascades	Mbl1, Masp1, C3, Masp2, C6, C1Ra, Fgg, Fga, Fgb, Klkb1, Cfh, C2, Cfi, Kng1, F12, Kng2, F10, Cfb, Hc, F8, F9, Serping1, F7, Plg, C8G, Proc, C8A, C8B, Thbd, C4Bp, Cd59A, Serpinf2, F2, Serpind1, Cpb2
mmu00280:Valine, leucine and isoleucine degradation	Hsd17B10, Acadsb, Ehhadh, Hmgcs1, Acat2, Acat1, Acsf3, Aldh3A2, Hibadh, Auh, Mccc2, Mcee, Hadh, Acaa1B, Hmgcl, Acaa2, Aldh6A1, Acadm, Dbt, Aldh7A1, Aldh2, Aox3, Hibch, Aacs, Pccb, Pcca, Aldh9A1
mmu04146:Peroxisome	Hacl1, Ech1, Abcd1, Ehhadh, Pmvk, Pipox, Pex7, Pecr, Acsl1, Gstk1, Pxmp4, Idh2, Abcd3, Idh1, Cat, Acsl4, Acaa1B, Hmgcl, Acsl5, Eci2, Nudt12, Amacr, Decr2, Ephx2, Phyh, Pex11A, Dhrs4, Baat, Mvk, Scp2, Slc27A2, Crot
mmu00071:Fatty acid degradation	Cpt1C, Acaa2, Cpt1B, Eci2, Acadsb, Acadm, Cpt2, Ehhadh, Acadl, Acat2, Acat1, Cpt1A, Aldh3A2, Aldh7A1, Acsl1, Adh1, Adh4, Aldh2, Acsl4, Hadh, Acaa1B, Aldh9A1, Acsl5

## Sheet: Table_S7_TGF metabolic genes
Table S7. 856 metabolic genes regulated by TGF-β stimulation
721 metabolic genes regulated in the presence of CAV1							32 metabolic genes regulated only in the presence of CAV1							135 metabolic genes regulated only in CAV1 knockdown						689 overlapping metabolic genes in the normal and CAV1 knockdown
Gene Symbol	Gene Name	p-Value	Z-score				Gene Symbol	Gene Name	p-Value	Z-score				GeneSymbol	GeneName	p-Value	Z-score			GeneSymbol	GeneName	Average Z-score
Gpx3	glutathione peroxidase 3	1.3e-06	4.26268				Slc25a37	solute carrier family 25, member 37	0.0004	1.6795				Cyp4b1	cytochrome P450, family 4, subfamily b, polypeptide 1	0.0009	0.932622			Gpx3	glutathione peroxidase 3	4.33084
Hsd11b2	hydroxysteroid 11-beta dehydrogenase 2	2.1e-05	4.08382				Ampd3	adenosine monophosphate deaminase 3	0.0022	1.45156				Chst8	carbohydrate (N-acetylgalactosamine 4-0) sulfotransferase 8	0.0001	0.851118			Hsd11b2	hydroxysteroid 11-beta dehydrogenase 2	4.31097
Sphk1	sphingosine kinase 1	3.7e-09	3.45475				Enpp3	ectonucleotide pyrophosphatase/phosphodiesterase 3	0.0026	0.802626				Slc44a2	solute carrier family 44, member 2	0.0012	0.756615			Sphk1	sphingosine kinase 1	3.28644
Rdh10	retinol dehydrogenase 10 (all-trans)	1.4e-05	3.17774				Slc25a22	solute carrier family 25 (mitochondrial carrier, glutamate), member 22	0.0015	0.63309				Atp13a3	ATPase type 13A3	0.0037	0.738347			Lpin3	lipin 3	2.95207
Lpin3	lipin 3	1e-07	3.11203				Acox3	acyl-Coenzyme A oxidase 3, pristanoyl	0.0012	0.522772				Hnmt	histamine N-methyltransferase	0.0008	0.736942			Itpr3	inositol 1,4,5-triphosphate receptor 3	2.92151
Nt5e	5' nucleotidase, ecto	2e-05	3.02443				Slc39a9	solute carrier family 39 (zinc transporter), member 9	0.0016	0.486278				Atp8b2	ATPase, class I, type 8B, member 2	1.4e-05	0.68038			Acsbg1	acyl-CoA synthetase bubblegum family member 1	2.91963
Itpr3	inositol 1,4,5-triphosphate receptor 3	0.0002	2.92303				Slco2a1	solute carrier organic anion transporter family, member 2a1	0.0024	0.463556				G6pc3	glucose 6 phosphatase, catalytic, 3	0.0012	0.642791			Chst2	carbohydrate sulfotransferase 2	2.90032
Nox4	NADPH oxidase 4	3.3e-05	2.91573				Pmm1	phosphomannomutase 1	0.009	0.431515				Slc25a21	solute carrier family 25 (mitochondrial oxodicarboxylate carrier), member 21	0.0015	0.580608			Kctd11	potassium channel tetramerisation domain containing 11	2.85988
Adssl1	adenylosuccinate synthetase like 1	0.0003	2.8776				Slc19a2	solute carrier family 19 (thiamine transporter), member 2	0.0034	0.429487				Gls	glutaminase	0.0037	0.576042			Rdh10	retinol dehydrogenase 10 (all-trans)	2.76852
Kctd11	potassium channel tetramerisation domain containing 11	1.1e-07	2.86828				Slc25a26	solute carrier family 25 (mitochondrial carrier, phosphate carrier), member 26	0.0007	0.386089				Odc1	ornithine decarboxylase, structural 1	0.0009	0.556368			Nox4	NADPH oxidase 4	2.7682
Acsbg1	acyl-CoA synthetase bubblegum family member 1	1.7e-05	2.81879				Atp6v0d1	ATPase, H+ transporting, lysosomal V0 subunit D1	0.0049	0.357292				Mthfd2l	methylenetetrahydrofolate dehydrogenase (NADP+ dependent) 2-like	0.0001	0.513156			Nt5e	5' nucleotidase, ecto	2.74772
Gsto1	glutathione S-transferase omega 1	5.1e-07	2.78513				C1galt1	core 1 synthase, glycoprotein-N-acetylgalactosamine 3-beta-galactosyltransferase, 1	0.0026	0.268875				Pofut2	protein O-fucosyltransferase 2	0.0001	0.476269			Ptgs2	prostaglandin-endoperoxide synthase 2	2.69414
Chst2	carbohydrate sulfotransferase 2	0.0007	2.6667				Man2b2	mannosidase 2, alpha B2	0.0009	0.259951				Phospho2	phosphatase, orphan 2	0.0014	0.470648			Rdh5	retinol dehydrogenase 5	2.69033
Chsy3	chondroitin sulfate synthase 3	0.0001	2.6594				Tsta3	tissue specific transplantation antigen P35B	0.0011	0.249407				Mical2	microtubule associated monoxygenase, calponin and LIM domain containing 2	0.002	0.46854			Adssl1	adenylosuccinate synthetase like 1	2.68292
Itpkb	inositol 1,4,5-trisphosphate 3-kinase B	9e-06	2.58518				Pip4k2c	phosphatidylinositol-5-phosphate 4-kinase, type II, gamma	0.0083	0.242106				Fpgt	fucose-1-phosphate guanylyltransferase	0.0011	0.450624			Itpkb	inositol 1,4,5-trisphosphate 3-kinase B	2.57113
Rdh5	retinol dehydrogenase 5	1.4e-05	2.56571				Kcnk3	potassium channel, subfamily K, member 3	0.0015	0.161396				Lass5	LAG1 homolog, ceramide synthase 5	0.0002	0.429193			Lpcat4	lysophosphatidylcholine acyltransferase 4	2.35469
Lpcat4	lysophosphatidylcholine acyltransferase 4	0.0002	2.45336				Ckm	creatine kinase, muscle	0.004	0.11029				Gpx7	glutathione peroxidase 7	0.0005	0.393711			Chsy3	chondroitin sulfate synthase 3	2.33088
Mical1	microtubule associated monoxygenase, calponin and LIM domain containing 1	0.0001	2.1443				Kcnk7	potassium channel, subfamily K, member 7	0.005	0.0977175				Pkd2	polycystic kidney disease 2	0.0031	0.391955			Mical1	microtubule associated monoxygenase, calponin and LIM domain containing 1	2.31995
Nt5dc2	5'-nucleotidase domain containing 2	3.5e-05	2.11429				Kcnq4	potassium voltage-gated channel, subfamily Q, member 4	0.0214	0.0932557				Prdx2	peroxiredoxin 2	0.0044	0.387036			Gsto1	glutathione S-transferase omega 1	2.30943
Slc38a6	solute carrier family 38, member 6	1.2e-06	2.09807				Nme5	NME/NM23 family member 5	0.0033	-0.0608658				Chst11	carbohydrate sulfotransferase 11	0.0025	0.369119			Cacnb3	calcium channel, voltage-dependent, beta 3 subunit	2.196
Cacnb3	calcium channel, voltage-dependent, beta 3 subunit	1.3e-06	2.04534				Msrb3	methionine sulfoxide reductase B3	0.0436	-0.162673				Pde12	phosphodiesterase 12	0.0002	0.336447			Nt5dc2	5'-nucleotidase domain containing 2	2.17707
Abcg1	ATP-binding cassette, sub-family G (WHITE), member 1	0.0014	2.02425				Abhd8	abhydrolase domain containing 8	0.0045	-0.198357				Hpdl	4-hydroxyphenylpyruvate dioxygenase-like	0.0033	0.328718			Abcg1	ATP-binding cassette, sub-family G (WHITE), member 1	2.14593
Ak1	adenylate kinase 1	4.7e-06	2.01654				Rdh13	retinol dehydrogenase 13 (all-trans and 9-cis)	0.0025	-0.222691				Slc25a46	solute carrier family 25, member 46	0.0005	0.325909			Ak1	adenylate kinase 1	2.12486
Slc4a11	solute carrier family 4, sodium bicarbonate transporter-like, member 11	0.0003	1.99261				B4galt2	UDP-Gal:betaGlcNAc beta 1,4- galactosyltransferase, polypeptide 2	0.004	-0.227974				Hyal2	hyaluronoglucosaminidase 2	0.0028	0.322394			Atp1b1	ATPase, Na+/K+ transporting, beta 1 polypeptide	2.02712
Sfxn3	sideroflexin 3	7.5e-06	1.95692				Pip4k2b	phosphatidylinositol-5-phosphate 4-kinase, type II, beta	0.0002	-0.354102				Slc4a2	solute carrier family 4 (anion exchanger), member 2	0.0023	0.316071			Slc38a6	solute carrier family 38, member 6	1.9522
Slc27a1	solute carrier family 27 (fatty acid transporter), member 1	8.4e-06	1.95611				Clcn3	chloride channel 3	0.0024	-0.393849				Inppl1	inositol polyphosphate phosphatase-like 1	0.0006	0.299208			Sfxn3	sideroflexin 3	1.93608
Mogat2	monoacylglycerol O-acyltransferase 2	1.3e-06	1.95368				Amt	aminomethyltransferase	0.0034	-0.426306				B3galtl	beta 1,3-galactosyltransferase-like	0.0036	0.284453			Mogat2	monoacylglycerol O-acyltransferase 2	1.9169
Atp1b1	ATPase, Na+/K+ transporting, beta 1 polypeptide	8e-07	1.93664				Aldh18a1	aldehyde dehydrogenase 18 family, member A1	0.0018	-0.521211				Slc30a6	solute carrier family 30 (zinc transporter), member 6	0.0115	0.265482			Gfpt2	glutamine fructose-6-phosphate transaminase 2	1.8065
Ptgs2	prostaglandin-endoperoxide synthase 2	1.9e-05	1.8823				Atp6v1h	ATPase, H+ transporting, lysosomal V1 subunit H	0.0001	-0.529322				Inpp5a	inositol polyphosphate-5-phosphatase A	0.0131	0.258455			Slc7a6	solute carrier family 7 (cationic amino acid transporter, y+ system), member 6	1.76583
Clcn5	chloride channel 5	1.1e-06	1.81172				Tkt	transketolase	0.0034	-0.693178				Lpcat1	lysophosphatidylcholine acyltransferase 1	0.0005	0.25143			Man1c1	mannosidase, alpha, class 1C, member 1	1.74161
Slc6a8	solute carrier family 6 (neurotransmitter transporter, creatine), member 8	7.2e-07	1.79307				Slco3a1	solute carrier organic anion transporter family, member 3a1	0.0003	-0.739416				Mat2a	methionine adenosyltransferase II, alpha	0.0038	0.250024			Galnt10	UDP-N-acetyl-alpha-D-galactosamine:polypeptide N-acetylgalactosaminyltransferase 10	1.69066
Man1c1	mannosidase, alpha, class 1C, member 1	0.0006	1.74399				Asns	asparagine synthetase	0.0035	-0.878128				Chrna1	cholinergic receptor, nicotinic, alpha polypeptide 1 (muscle)	0.004	0.230351			Slc4a11	solute carrier family 4, sodium bicarbonate transporter-like, member 11	1.67288
Slc7a7	solute carrier family 7 (cationic amino acid transporter, y+ system), member 7	9.8e-08	1.73101											Ndst1	N-deacetylase/N-sulfotransferase (heparan glucosaminyl) 1	0.0069	0.230351			Slc17a4	solute carrier family 17 (sodium phosphate), member 4	1.6433
Galnt10	UDP-N-acetyl-alpha-D-galactosamine:polypeptide N-acetylgalactosaminyltransferase 10	2.2e-05	1.69654											Cpox	coproporphyrinogen oxidase	0.0415	0.220514			Slc27a1	solute carrier family 27 (fatty acid transporter), member 1	1.63671
Slc17a4	solute carrier family 17 (sodium phosphate), member 4	0.0055	1.69491											St6galnac6	ST6 (alpha-N-acetyl-neuraminyl-2,3-beta-galactosyl-1,3)-N-acetylgalactosaminide alpha-2,6-sialyltransferase 6	0.0257	0.215596			Slc6a8	solute carrier family 6 (neurotransmitter transporter, creatine), member 8	1.60824
Enpp1	ectonucleotide pyrophosphatase/phosphodiesterase 1	4.3e-06	1.6941											Ndufs2	NADH dehydrogenase (ubiquinone) Fe-S protein 2	0.0026	0.209273			Clcn5	chloride channel 5	1.57962
Slc25a37	solute carrier family 25, member 37	0.0004	1.6795											Pank3	pantothenate kinase 3	0.0012	0.203651			Gba2	glucosidase beta 2	1.54596
Slc7a6	solute carrier family 7 (cationic amino acid transporter, y+ system), member 6	1.9e-07	1.67545											Plcl1	phospholipase C-like 1	0.0003	0.1766			Enpp1	ectonucleotide pyrophosphatase/phosphodiesterase 1	1.54435
Ddhd1	DDHD domain containing 1	3.2e-05	1.51727											Dad1	defender against cell death 1	0.0021	0.163602			Sult1e1	sulfotransferase family 1E, member 1	1.52838
Gba2	glucosidase beta 2	1.6e-05	1.49496											Orai2	ORAI calcium release-activated calcium modulator 2	0.0003	0.159387			Slc7a7	solute carrier family 7 (cationic amino acid transporter, y+ system), member 7	1.52363
Ampd3	adenosine monophosphate deaminase 3	0.0022	1.45156											Adcy3	adenylate cyclase 3	0.0001	0.154469			Ddhd1	DDHD domain containing 1	1.49317
Mgat5	mannoside acetylglucosaminyltransferase 5	1e-06	1.40452											Pde4b	phosphodiesterase 4B, cAMP specific	0.0007	0.144982			Chsy1	chondroitin sulfate synthase 1	1.45207
Pde7a	phosphodiesterase 7A	0.0001	1.3964											Slc37a2	solute carrier family 37 (glycerol-3-phosphate transporter), member 2	0.0008	0.134794			Mgat5	mannoside acetylglucosaminyltransferase 5	1.43328
Aldh1l1	aldehyde dehydrogenase 1 family, member L1	2.8e-07	1.3599											Slc12a5	solute carrier family 12, member 5	0.0001	0.133389			St6galnac4	ST6 (alpha-N-acetyl-neuraminyl-2,3-beta-galactosyl-1,3)-N-acetylgalactosaminide alpha-2,6-sialyltransferase 4	1.37453
Gfpt2	glutamine fructose-6-phosphate transaminase 2	0.0079	1.31975											Glra1	glycine receptor, alpha 1 subunit	0.0014	0.12847			Pde10a	phosphodiesterase 10A	1.32791
Pde10a	phosphodiesterase 10A	2.3e-05	1.29987											Gabrb3	gamma-aminobutyric acid (GABA) A receptor, subunit beta 3	0.0028	0.126011			Pde7a	phosphodiesterase 7A	1.27447
Slc23a2	solute carrier family 23 (nucleobase transporters), member 2	3.7e-07	1.23985											Mboat2	membrane bound O-acyltransferase domain containing 2	0.0018	0.11196			Slc20a1	solute carrier family 20, member 1	1.23247
Qprt	quinolinate phosphoribosyltransferase	8e-06	1.21957											Pld5	phospholipase D family, member 5	0.003	0.0676943			Plcd1	phospholipase C, delta 1	1.1937
Atp1b3	ATPase, Na+/K+ transporting, beta 3 polypeptide	1.5e-05	1.20091											Glrb	glycine receptor, beta subunit	0.0038	0.0620737			Gnpda2	glucosamine-6-phosphate deaminase 2	1.18044
St6galnac4	ST6 (alpha-N-acetyl-neuraminyl-2,3-beta-galactosyl-1,3)-N-acetylgalactosaminide alpha-2,6-sialyltransferase 4	0.0041	1.19848											Slc34a1	solute carrier family 34 (sodium phosphate), member 1	0.0002	-0.0106522			Cerk	ceramide kinase	1.17396
Gnpda2	glucosamine-6-phosphate deaminase 2	4.5e-07	1.19604											Kcnt1	potassium channel, subfamily T, member 1	0.0037	-0.0159188			Npr2	natriuretic peptide receptor 2	1.16991
Clic4	chloride intracellular channel 4 (mitochondrial)	3.3e-06	1.19118											Plch2	phospholipase C, eta 2	0.0396	-0.032431			Adc	arginine decarboxylase	1.1648
Sult1e1	sulfotransferase family 1E, member 1	0.0188	1.18509											Pla2g2c	phospholipase A2, group IIC	0.0037	-0.0359385			Slc4a7	solute carrier family 4, sodium bicarbonate cotransporter, member 7	1.15831
Npr2	natriuretic peptide receptor 2	0.004	1.12791											Klb	klotho beta	0.0012	-0.0528068			Slc23a2	solute carrier family 23 (nucleobase transporters), member 2	1.14613
Sms	spermine synthase	0.0012	1.10722											Lass2	LAG1 homolog, ceramide synthase 2	0.0044	-0.0774024			Aldh1l1	aldehyde dehydrogenase 1 family, member L1	1.12957
Slc4a7	solute carrier family 4, sodium bicarbonate cotransporter, member 7	5.5e-06	1.0622											Pigp	phosphatidylinositol glycan anchor biosynthesis, class P	0.0089	-0.0984797			St3gal2	ST3 beta-galactoside alpha-2,3-sialyltransferase 2	1.06734
Chpf	chondroitin polymerizing factor	6.2e-06	1.0545											Sdha	succinate dehydrogenase complex, subunit A, flavoprotein (Fp)	0.0009	-0.141336			Chpf	chondroitin polymerizing factor	1.06593
Chsy1	chondroitin sulfate synthase 1	0.009	1.03949											Pnpla3	patatin-like phospholipase domain containing 3	0.0048	-0.148718			Pip4k2a	phosphatidylinositol-5-phosphate 4-kinase, type II, alpha	1.05181
Atp6v1e1	ATPase, H+ transporting, lysosomal V1 subunit E1	3.2e-05	1.03462											Ndufb9	NADH dehydrogenase (ubiquinone) 1 beta subcomplex, 9	0.0005	-0.16101			Clic4	chloride intracellular channel 4 (mitochondrial)	1.02905
Adc	arginine decarboxylase	0.0035	1.02529											Nmral1	NmrA-like family domain containing 1	0.0019	-0.188056			Atp1b3	ATPase, Na+/K+ transporting, beta 3 polypeptide	1.0276
Slc20a1	solute carrier family 20, member 1	0.0001	1.02326											Abcc12	ATP-binding cassette, sub-family C (CFTR/MRP), member 12	0.0011	-0.192275			Atp6v1e1	ATPase, H+ transporting, lysosomal V1 subunit E1	1.01296
Slc30a3	solute carrier family 30 (zinc transporter), member 3	0.0011	1.00542											Abcb7	ATP-binding cassette, sub-family B (MDR/TAP), member 7	0.0034	-0.211594			Hk1	hexokinase 1	1.00917
Cerk	ceramide kinase	0.0002	1.00461											Agpat2	1-acylglycerol-3-phosphate O-acyltransferase 2 (lysophosphatidic acid acyltransferase, beta)	0.0022	-0.213709			Gdpd5	glycerophosphodiester phosphodiesterase domain containing 5	0.999512
Hk1	hexokinase 1	0.0009	0.959588											Chst13	carbohydrate (chondroitin 4) sulfotransferase 13	0.0008	-0.219332			Sms	spermine synthase	0.993573
Gldc	glycine decarboxylase	0.0023	0.942958											Bckdhb	branched chain ketoacid dehydrogenase E1, beta polypeptide	0.0035	-0.232682			Qprt	quinolinate phosphoribosyltransferase	0.981065
Clic1	chloride intracellular channel 1	2.3e-07	0.940525											Ndufa9	NADH dehydrogenase (ubiquinone) 1 alpha subcomplex, 9	0.0044	-0.244618			Slc24a3	solute carrier family 24 (sodium/potassium/calcium exchanger), member 3	0.971431
Plcd1	phospholipase C, delta 1	0.0039	0.934847											Abcb10	ATP-binding cassette, sub-family B (MDR/TAP), member 10	0.0017	-0.254104			Pgm1	phosphoglucomutase 1	0.965388
Slc9a1	solute carrier family 9 (sodium/hydrogen exchanger), member 1	2.9e-05	0.931602											Man2c1	mannosidase, alpha, class 2C, member 1	0.0003	-0.255863			Slc46a1	solute carrier family 46, member 1	0.962577
Slc24a3	solute carrier family 24 (sodium/potassium/calcium exchanger), member 3	0.014	0.931196											Dhodh	dihydroorotate dehydrogenase	0.0007	-0.270617			Extl3	exostoses (multiple)-like 3	0.949967
Hs2st1	heparan sulfate 2-O-sulfotransferase 1	0.0005	0.92998											Etnk2	ethanolamine kinase 2	0.0001	-0.275182			Pde1b	phosphodiesterase 1B, Ca2+-calmodulin dependent	0.933553
Pgm1	phosphoglucomutase 1	1.2e-06	0.917001											Ndufa2	NADH dehydrogenase (ubiquinone) 1 alpha subcomplex, 2	0.0003	-0.277642			Clic1	chloride intracellular channel 1	0.922697
Slc35b4	solute carrier family 35, member B4	3.6e-05	0.912945											Nadsyn1	NAD synthetase 1	0.0028	-0.277642			Plcg1	phospholipase C, gamma 1	0.917523
Kdsr	3-ketodihydrosphingosine reductase	1.4e-07	0.912132											Slc25a1	solute carrier family 25 (mitochondrial carrier, citrate transporter), member 1	0.0024	-0.286783			Pde5a	phosphodiesterase 5A, cGMP-specific	0.883387
B4galt7	xylosylprotein beta1,4-galactosyltransferase, polypeptide 7 (galactosyltransferase I)	1.7e-05	0.907266											Lpcat3	lysophosphatidylcholine acyltransferase 3	0.002	-0.295914			Atp6v1g1	ATPase, H+ transporting, lysosomal V1 subunit G1	0.869398
Pip4k2a	phosphatidylinositol-5-phosphate 4-kinase, type II, alpha	0.0001	0.906455											Nt5dc1	5'-nucleotidase domain containing 1	0.0028	-0.299421			Trpm5	transient receptor potential cation channel, subfamily M, member 5	0.866225
Slc44a1	solute carrier family 44, member 1	0.0001	0.903211											Txnrd2	thioredoxin reductase 2	0.0018	-0.300479			Hs2st1	heparan sulfate 2-O-sulfotransferase 1	0.839785
St3gal2	ST3 beta-galactoside alpha-2,3-sialyltransferase 2	0.0214	0.891855											Acadvl	acyl-Coenzyme A dehydrogenase, very long chain	0.0088	-0.307159			Pi4k2b	phosphatidylinositol 4-kinase type 2 beta	0.824986
Trpm5	transient receptor potential cation channel, subfamily M, member 5	0.0001	0.873603											Pgd	phosphogluconate dehydrogenase	0.0002	-0.308562			Slc35b4	solute carrier family 35, member B4	0.82389
Pi4k2b	phosphatidylinositol 4-kinase type 2 beta	1.9e-06	0.871576											Slc39a11	solute carrier family 39 (metal ion transporter), member 11	0.0015	-0.316289			B4galt7	xylosylprotein beta1,4-galactosyltransferase, polypeptide 7 (galactosyltransferase I)	0.822807
Kctd10	potassium channel tetramerisation domain containing 10	6.7e-06	0.870765											Cndp2	CNDP dipeptidase 2 (metallopeptidase M20 family)	0.0022	-0.320509			Kctd10	potassium channel tetramerisation domain containing 10	0.798583
Extl3	exostoses (multiple)-like 3	0.0001	0.854541											Dhfr	dihydrofolate reductase	0.0045	-0.325074			Slc9a1	solute carrier family 9 (sodium/hydrogen exchanger), member 1	0.798438
Galnt7	UDP-N-acetyl-alpha-D-galactosamine: polypeptide N-acetylgalactosaminyltransferase 7	4.1e-06	0.851296											Hgsnat	heparan-alpha-glucosaminide N-acetyltransferase	0.0038	-0.326823			Slc44a1	solute carrier family 44, member 1	0.791269
Sgpl1	sphingosine phosphate lyase 1	1.8e-06	0.844806											Sdsl	serine dehydratase-like	0.004	-0.328938			Kdsr	3-ketodihydrosphingosine reductase	0.779919
Pde1b	phosphodiesterase 1B, Ca2+-calmodulin dependent	0.0213	0.819254											Gale	galactose-4-epimerase, UDP	0.004	-0.330341			Sgpl1	sphingosine phosphate lyase 1	0.776119
Pcyox1l	prenylcysteine oxidase 1 like	1.4e-05	0.818038											Slc25a33	solute carrier family 25, member 33	0.0003	-0.332445			Slc35e4	solute carrier family 35, member E4	0.773901
Slc46a1	solute carrier family 46, member 1	0.0013	0.817227											Mlycd	malonyl-CoA decarboxylase	0.004	-0.337367			Gldc	glycine decarboxylase	0.765823
Enpp3	ectonucleotide pyrophosphatase/phosphodiesterase 3	0.0026	0.802626											Scly	selenocysteine lyase	0.001	-0.35212			Far1	fatty acyl CoA reductase 1	0.76026
Plcg1	phospholipase C, gamma 1	0.0005	0.800192											Slc39a4	solute carrier family 39 (zinc transporter), member 4	0.0041	-0.352821			Slc30a3	solute carrier family 30 (zinc transporter), member 3	0.757356
Hsdl2	hydroxysteroid dehydrogenase like 2	0.002	0.777438											Ndufb8	NADH dehydrogenase (ubiquinone) 1 beta subcomplex 8	0.0028	-0.354235			Galnt7	UDP-N-acetyl-alpha-D-galactosamine: polypeptide N-acetylgalactosaminyltransferase 7	0.733166
Ttyh3	tweety homolog 3 (Drosophila)	0.002	0.768556											Rbks	ribokinase	0.0005	-0.354937			Pcyox1l	prenylcysteine oxidase 1 like	0.732171
Slc39a13	solute carrier family 39 (metal ion transporter), member 13	0.0004	0.765312											Gcat	glycine C-acetyltransferase (2-amino-3-ketobutyrate-coenzyme A ligase)	0.0003	-0.357041			Slc25a45	solute carrier family 25, member 45	0.722264
Nudt18	nudix (nucleoside diphosphate linked moiety X)-type motif 18	0.0008	0.762067											Magt1	magnesium transporter 1	0.0065	-0.359847			Kcnh1	potassium voltage-gated channel, subfamily H (eag-related), member 1	0.714931
Lpgat1	lysophosphatidylglycerol acyltransferase 1	1.4e-06	0.761256											Nudt9	nudix (nucleoside diphosphate linked moiety X)-type motif 9	0.0036	-0.363365			Ttyh3	tweety homolog 3 (Drosophila)	0.709889
Hsd3b7	hydroxy-delta-5-steroid dehydrogenase, 3 beta- and steroid delta-isomerase 7	0.0001	0.761256											Etfdh	electron transferring flavoprotein, dehydrogenase	0.001	-0.368988			Slc38a2	solute carrier family 38, member 2	0.693888
Pde5a	phosphodiesterase 5A, cGMP-specific	8.3e-06	0.733677											Slc24a6	solute carrier family 24 (sodium/potassium/calcium exchanger), member 6	0.0001	-0.376715			Mtap	methylthioadenosine phosphorylase	0.686481
Plcb3	phospholipase C, beta 3	0.0002	0.723131											Dgkd	diacylglycerol kinase, delta	0.004	-0.380935			Synj2	synaptojanin 2	0.670176
Atp6v1g1	ATPase, H+ transporting, lysosomal V1 subunit G1	0.0085	0.721509											Pigb	phosphatidylinositol glycan anchor biosynthesis, class B	0.0046	-0.387961			Pik3c2a	phosphatidylinositol 3-kinase, C2 domain containing, alpha polypeptide	0.669619
Far1	fatty acyl CoA reductase 1	1.2e-05	0.715425											Coq4	coenzyme Q4 homolog (yeast)	0.0015	-0.399897			Uap1	UDP-N-acetylglucosamine pyrophosphorylase 1	0.665826
Slc12a7	solute carrier family 12, member 7	2e-05	0.708529											Coq6	coenzyme Q6 homolog (yeast)	0.0014	-0.400955			Slc39a2	solute carrier family 39 (zinc transporter), member 2	0.663232
Kctd5	potassium channel tetramerisation domain containing 5	0.0048	0.706096											Echdc1	enoyl Coenzyme A hydratase domain containing 1	0.0029	-0.401311			Slc39a13	solute carrier family 39 (metal ion transporter), member 13	0.662245
Dgkz	diacylglycerol kinase zeta	0.0013	0.70204											Blvra	biliverdin reductase A	0.0015	-0.408682			Gcnt2	glucosaminyl (N-acetyl) transferase 2, I-branching enzyme	0.662012
Gdpd5	glycerophosphodiester phosphodiesterase domain containing 5	0.0002	0.697174											Slc31a2	solute carrier family 31, member 2	0.0001	-0.413247			Pgm2l1	phosphoglucomutase 2-like 1	0.658772
Slc35e4	solute carrier family 35, member E4	0.0003	0.693523											Nt5c3	5'-nucleotidase, cytosolic III	0.0036	-0.428713			Abhd12	abhydrolase domain containing 12	0.657789
Abhd12	abhydrolase domain containing 12	0.0001	0.677706											Sgsh	N-sulfoglucosamine sulfohydrolase (sulfamidase)	0.0003	-0.439246			Lpgat1	lysophosphatidylglycerol acyltransferase 1	0.648273
B3galnt2	UDP-GalNAc:betaGlcNAc beta 1,3-galactosaminyltransferase, polypeptide 2	9e-07	0.676894											Hsd17b4	hydroxysteroid (17-beta) dehydrogenase 4	0.0012	-0.456816			Plcb3	phospholipase C, beta 3	0.630966
Pgm2l1	phosphoglucomutase 2-like 1	0.0001	0.668782											Slc25a16	solute carrier family 25 (mitochondrial carrier, Graves disease autoantigen), member 16	0.0021	-0.456816			Ugcg	UDP-glucose ceramide glucosyltransferase	0.616767
Synj2	synaptojanin 2	3.7e-05	0.665944											Stard10	START domain containing 10	2.8e-05	-0.457517			Slc39a10	solute carrier family 39 (zinc transporter), member 10	0.607668
Slc25a45	solute carrier family 25, member 45	0.002	0.664726											Urod	uroporphyrinogen decarboxylase	0.0013	-0.45892			Fuca2	fucosidase, alpha-L- 2, plasma	0.607079
Gls2	glutaminase 2 (liver, mitochondrial)	0.002	0.661076											Mecr	mitochondrial trans-2-enoyl-CoA reductase	0.0025	-0.472972			Atp10a	ATPase, class V, type 10A	0.607056
Slc38a2	solute carrier family 38, member 2	4.7e-05	0.660671											Echs1	enoyl Coenzyme A hydratase, short chain, 1, mitochondrial	4.7e-05	-0.475076			Galnt1	UDP-N-acetyl-alpha-D-galactosamine:polypeptide N-acetylgalactosaminyltransferase 1	0.606853
Pik3c2a	phosphatidylinositol 3-kinase, C2 domain containing, alpha polypeptide	0.0001	0.654993											Entpd6	ectonucleoside triphosphate diphosphohydrolase 6	0.001	-0.487725			Kctd5	potassium channel tetramerisation domain containing 5	0.596452
Adpgk	ADP-dependent glucokinase	0.0004	0.650125											Slc1a4	solute carrier family 1 (glutamate/neutral amino acid transporter), member 4	0.0024	-0.488426			Pgm3	phosphoglucomutase 3	0.591138
Slc25a22	solute carrier family 25 (mitochondrial carrier, glutamate), member 22	0.0015	0.63309											Manba	mannosidase, beta A, lysosomal	0.0086	-0.518645			Pik3r2	phosphatidylinositol 3-kinase, regulatory subunit, polypeptide 2 (p85 beta)	0.589616
Oat	ornithine aminotransferase	0.0005	0.632279											Abhd5	abhydrolase domain containing 5	0.0011	-0.522864			Galnt3	UDP-N-acetyl-alpha-D-galactosamine:polypeptide N-acetylgalactosaminyltransferase 3	0.588932
Uap1	UDP-N-acetylglucosamine pyrophosphorylase 1	0.0002	0.619301											Coq2	coenzyme Q2 homolog, prenyltransferase (yeast)	0.001	-0.528476			Slc12a7	solute carrier family 12, member 7	0.588886
Atp10a	ATPase, class V, type 10A	0.0004	0.615231											Rhbg	Rhesus blood group-associated B glycoprotein	0.0015	-0.533754			B3galnt2	UDP-GalNAc:betaGlcNAc beta 1,3-galactosaminyltransferase, polypeptide 2	0.588878
Pik3r2	phosphatidylinositol 3-kinase, regulatory subunit, polypeptide 2 (p85 beta)	0.0005	0.614433											Tap2	transporter 2, ATP-binding cassette, sub-family B (MDR/TAP)	0.0016	-0.535502			Slc10a7	solute carrier family 10 (sodium/bile acid cotransporter family), member 7	0.587997
Slc17a3	solute carrier family 17 (sodium phosphate), member 3	0.0004	0.610378											Srd5a3	steroid 5 alpha-reductase 3	0.0001	-0.544643			Hsdl2	hydroxysteroid dehydrogenase like 2	0.587151
Gcnt2	glucosaminyl (N-acetyl) transferase 2, I-branching enzyme	0.0024	0.609567											Slc25a10	solute carrier family 25 (mitochondrial carrier, dicarboxylate transporter), member 10	0.002	-0.550266			Slc17a3	solute carrier family 17 (sodium phosphate), member 3	0.583373
Pla2g15	phospholipase A2, group XV	0.0049	0.607133											Atp9a	ATPase, class II, type 9A	0.0002	-0.55237			Uprt	uracil phosphoribosyltransferase (FUR1) homolog (S. cerevisiae)	0.582285
Inpp5k	inositol polyphosphate 5-phosphatase K	0.0018	0.594965											Rdh11	retinol dehydrogenase 11	0.0013	-0.554475			Nudt18	nudix (nucleoside diphosphate linked moiety X)-type motif 18	0.58228
Uprt	uracil phosphoribosyltransferase (FUR1) homolog (S. cerevisiae)	0.0032	0.583609											Galns	galactosamine (N-acetyl)-6-sulfate sulfatase	0.0009	-0.593122			Cacna1g	calcium channel, voltage-dependent, T type, alpha 1G subunit	0.569616
Tcirg1	T cell, immune regulator 1, ATPase, H+ transporting, lysosomal V0 protein A3	0.0021	0.580365											Got1	glutamate oxaloacetate transaminase 1, soluble	0.0009	-0.598022			Slc29a1	solute carrier family 29 (nucleoside transporters), member 1	0.567728
Glce	glucuronyl C5-epimerase	0.0025	0.573064											Clybl	citrate lyase beta like	0.0027	-0.613498			Glce	glucuronyl C5-epimerase	0.566121
Slc39a2	solute carrier family 39 (zinc transporter), member 2	0.0137	0.572659											Hgd	homogentisate 1, 2-dioxygenase	0.0035	-0.624743			Slc12a2	solute carrier family 12, member 2	0.564491
Mtap	methylthioadenosine phosphorylase	0.0001	0.555218											Chdh	choline dehydrogenase	0.0044	-0.65671			Sulf2	sulfatase 2	0.553322
Pgm3	phosphoglucomutase 3	0.004	0.547918											Pgm2	phosphoglucomutase 2	0.0046	-0.666898			Adpgk	ADP-dependent glucokinase	0.551955
Uxs1	UDP-glucuronate decarboxylase 1	0.0027	0.544677											Slc36a1	solute carrier family 36 (proton/amino acid symporter), member 1	0.0016	-0.721701			Gls2	glutaminase 2 (liver, mitochondrial)	0.545486
Kcnk1	potassium channel, subfamily K, member 1	0.0006	0.543456											Naglu	alpha-N-acetylglucosaminidase (Sanfilippo disease IIIB)	0.0009	-0.793373			Pgs1	phosphatidylglycerophosphate synthase 1	0.538772
Ttyh2	tweety homolog 2 (Drosophila)	4.5e-05	0.538995											Chrnb1	cholinergic receptor, nicotinic, beta polypeptide 1 (muscle)	0.0036	-0.809529			Hsd17b12	hydroxysteroid (17-beta) dehydrogenase 12	0.529248
Abcf2	ATP-binding cassette, sub-family F (GCN20), member 2	0.0007	0.53575											Itpk1	inositol 1,3,4-triphosphate 5/6 kinase	0.0013	-0.832009			Dgkz	diacylglycerol kinase zeta	0.526973
Fuca2	fucosidase, alpha-L- 2, plasma	0.0013	0.534127											Cyp1a2	cytochrome P450, family 1, subfamily a, polypeptide 2	0.0003	-1.01294			Hsd3b7	hydroxy-delta-5-steroid dehydrogenase, 3 beta- and steroid delta-isomerase 7	0.521449
Kcnh1	potassium voltage-gated channel, subfamily H (eag-related), member 1	0.0047	0.534127											Pon1	paraoxonase 1	1.4e-05	-1.12361			Nat15	N-acetyltransferase 15 (GCN5-related, putative)	0.519682
Galnt3	UDP-N-acetyl-alpha-D-galactosamine:polypeptide N-acetylgalactosaminyltransferase 3	0.0045	0.533316											Dhdh	dihydrodiol dehydrogenase (dimeric)	0.0035	-1.15311			Uxs1	UDP-glucuronate decarboxylase 1	0.513634
Atp2b1	ATPase, Ca++ transporting, plasma membrane 1	0.0019	0.531694											Tap1	transporter 1, ATP-binding cassette, sub-family B (MDR/TAP)	0.0009	-1.34422			Ada	adenosine deaminase	0.511089
Nat15	N-acetyltransferase 15 (GCN5-related, putative)	0.0002	0.530072																	Slc26a2	solute carrier family 26 (sulfate transporter), member 2	0.509278
Slc45a4	solute carrier family 45, member 4	0.0009	0.530072																	Cdadc1	cytidine and dCMP deaminase domain containing 1	0.507489
Slc10a7	solute carrier family 10 (sodium/bile acid cotransporter family), member 7	0.0014	0.527232																	Pla2g15	phospholipase A2, group XV	0.495679
Hsd17b12	hydroxysteroid (17-beta) dehydrogenase 12	0.0037	0.526016																	Atp2c1	ATPase, Ca++-sequestering	0.48928
Acox3	acyl-Coenzyme A oxidase 3, pristanoyl	0.0012	0.522772																	Oat	ornithine aminotransferase	0.484714
Sulf2	sulfatase 2	0.0017	0.513037																	B3gnt3	UDP-GlcNAc:betaGal beta-1,3-N-acetylglucosaminyltransferase 3	0.48453
Slc29a1	solute carrier family 29 (nucleoside transporters), member 1	0.0104	0.513037																	Inpp5k	inositol polyphosphate 5-phosphatase K	0.481515
Cdadc1	cytidine and dCMP deaminase domain containing 1	0.0001	0.510604																	Man1a2	mannosidase, alpha, class 1A, member 2	0.47926
Nans	N-acetylneuraminic acid synthase (sialic acid synthase)	0.0001	0.509805																	Nans	N-acetylneuraminic acid synthase (sialic acid synthase)	0.4702
Stard3	START domain containing 3	0.0001	0.506548																	Slc45a4	solute carrier family 45, member 4	0.468566
Slc31a1	solute carrier family 31, member 1	2.5e-05	0.503304																	Tcirg1	T cell, immune regulator 1, ATPase, H+ transporting, lysosomal V0 protein A3	0.466486
Galnt1	UDP-N-acetyl-alpha-D-galactosamine:polypeptide N-acetylgalactosaminyltransferase 1	0.0069	0.499248																	Atp2b1	ATPase, Ca++ transporting, plasma membrane 1	0.463932
Ext1	exostoses (multiple) 1	0.0032	0.495191																	Ttyh2	tweety homolog 2 (Drosophila)	0.46161
Coq10b	coenzyme Q10 homolog B (S. cerevisiae)	0.0009	0.493569																	Abcf2	ATP-binding cassette, sub-family F (GCN20), member 2	0.458231
Pik3ca	phosphatidylinositol 3-kinase, catalytic, alpha polypeptide	8.3e-06	0.492758																	Csgalnact1	chondroitin sulfate N-acetylgalactosaminyltransferase 1	0.457493
Slc39a9	solute carrier family 39 (zinc transporter), member 9	0.0016	0.486278																	Stard3	START domain containing 3	0.451008
Ugcg	UDP-glucose ceramide glucosyltransferase	0.0159	0.484647																	Pik3ca	phosphatidylinositol 3-kinase, catalytic, alpha polypeptide	0.447977
Cant1	calcium activated nucleotidase 1	0.0039	0.47978																	Ext1	exostoses (multiple) 1	0.444276
Pgs1	phosphatidylglycerophosphate synthase 1	0.0007	0.474101																	Gnptab	N-acetylglucosamine-1-phosphate transferase, alpha and beta subunits	0.443923
Abhd13	abhydrolase domain containing 13	0.0016	0.470045																	Slc31a1	solute carrier family 31, member 1	0.4399
Manea	mannosidase, endo-alpha	0.0017	0.464367																	Uros	uroporphyrinogen III synthase	0.439756
Slco2a1	solute carrier organic anion transporter family, member 2a1	0.0024	0.463556																	Ado	2-aminoethanethiol (cysteamine) dioxygenase	0.436745
Man1a2	mannosidase, alpha, class 1A, member 2	1e-05	0.456255																	Cant1	calcium activated nucleotidase 1	0.43411
B3gnt3	UDP-GlcNAc:betaGal beta-1,3-N-acetylglucosaminyltransferase 3	0.0004	0.456255																	Plcl2	phospholipase C-like 2	0.432727
H6pd	hexose-6-phosphate dehydrogenase (glucose 1-dehydrogenase)	1.5e-06	0.453822																	Atp7a	ATPase, Cu++ transporting, alpha polypeptide	0.432423
Umps	uridine monophosphate synthetase	0.0032	0.437598																	Coq10b	coenzyme Q10 homolog B (S. cerevisiae)	0.422034
Atp1a1	ATPase, Na+/K+ transporting, alpha 1 polypeptide	4.1e-06	0.434353																	Slc29a3	solute carrier family 29 (nucleoside transporters), member 3	0.417809
Ada	adenosine deaminase	0.0004	0.433137																	Npc1	Niemann Pick type C1	0.416199
Atp2c1	ATPase, Ca++-sequestering	0.0069	0.432731																	Pla2g4a	phospholipase A2, group IVA (cytosolic, calcium-dependent)	0.414591
Pmm1	phosphomannomutase 1	0.009	0.431515																	Umps	uridine monophosphate synthetase	0.413722
Pip5k1c	phosphatidylinositol-4-phosphate 5-kinase, type 1 gamma	0.0042	0.431109																	Abhd13	abhydrolase domain containing 13	0.413083
Aqp7	aquaporin 7	0.0001	0.430298																	Slc25a36	solute carrier family 25, member 36	0.403802
Slc19a2	solute carrier family 19 (thiamine transporter), member 2	0.0034	0.429487																	Impad1	inositol monophosphatase domain containing 1	0.400248
Ptdss1	phosphatidylserine synthase 1	3.8e-05	0.422187																	Atp1a1	ATPase, Na+/K+ transporting, alpha 1 polypeptide	0.398048
Slc39a10	solute carrier family 39 (zinc transporter), member 10	0.0061	0.422183																	Alg5	asparagine-linked glycosylation 5 (dolichyl-phosphate beta-glucosyltransferase)	0.394034
Frrs1	ferric-chelate reductase 1	0.0032	0.418941																	Ptdss1	phosphatidylserine synthase 1	0.393721
Acbd3	acyl-Coenzyme A binding domain containing 3	0.0002	0.416499																	Sccpdh	saccharopine dehydrogenase (putative)	0.391441
Plcl2	phospholipase C-like 2	0.0009	0.41448																	Manea	mannosidase, endo-alpha	0.388463
Ampd2	adenosine monophosphate deaminase 2	0.001	0.412452																	Kcnk1	potassium channel, subfamily K, member 1	0.383215
Cacna1g	calcium channel, voltage-dependent, T type, alpha 1G subunit	0.0174	0.410019																	Mtr	5-methyltetrahydrofolate-homocysteine methyltransferase	0.382865
Npc1	Niemann Pick type C1	0.0001	0.401096																	Pip5k1c	phosphatidylinositol-4-phosphate 5-kinase, type 1 gamma	0.377806
Gnptab	N-acetylglucosamine-1-phosphate transferase, alpha and beta subunits	0.0067	0.395417																	Fut8	fucosyltransferase 8	0.377708
Slc25a26	solute carrier family 25 (mitochondrial carrier, phosphate carrier), member 26	0.0007	0.386089																	Ampd2	adenosine monophosphate deaminase 2	0.369883
Alg5	asparagine-linked glycosylation 5 (dolichyl-phosphate beta-glucosyltransferase)	0.0002	0.384873																	Ptgs1	prostaglandin-endoperoxide synthase 1	0.366236
Uros	uroporphyrinogen III synthase	0.0019	0.375138																	Papss1	3'-phosphoadenosine 5'-phosphosulfate synthase 1	0.358506
Sccpdh	saccharopine dehydrogenase (putative)	0.0041	0.36703																	Idh3a	isocitrate dehydrogenase 3 (NAD+) alpha	0.354769
Papss1	3'-phosphoadenosine 5'-phosphosulfate synthase 1	0.0001	0.365809																	Acbd3	acyl-Coenzyme A binding domain containing 3	0.346611
Slc29a3	solute carrier family 29 (nucleoside transporters), member 3	0.0077	0.36216																	Frrs1	ferric-chelate reductase 1	0.345022
Plcb4	phospholipase C, beta 4	0.0044	0.358509																	Ganab	alpha glucosidase 2 alpha neutral subunit	0.342297
Atp6v0d1	ATPase, H+ transporting, lysosomal V0 subunit D1	0.0049	0.357292																	Ak2	adenylate kinase 2	0.337747
Slc26a2	solute carrier family 26 (sulfate transporter), member 2	0.0378	0.337824																	Atic	5-aminoimidazole-4-carboxamide ribonucleotide formyltransferase/IMP cyclohydrolase	0.316362
Ganab	alpha glucosidase 2 alpha neutral subunit	0.0003	0.336202																	Plcb4	phospholipase C, beta 4	0.315685
Ado	2-aminoethanethiol (cysteamine) dioxygenase	0.0182	0.335391																	H6pd	hexose-6-phosphate dehydrogenase (glucose 1-dehydrogenase)	0.31363
Slc25a36	solute carrier family 25, member 36	0.0225	0.331335																	Aqp7	aquaporin 7	0.305909
Flad1	RFad1, flavin adenine dinucleotide synthetase, homolog (yeast)	0.0038	0.323223																	Nudt6	nudix (nucleoside diphosphate linked moiety X)-type motif 6	0.292114
Fut8	fucosyltransferase 8	0.008	0.322006																	Gstcd	glutathione S-transferase, C-terminal domain containing	0.279561
Pla2g12a	phospholipase A2, group XIIA	0.0014	0.309027																	Agxt	alanine-glyoxylate aminotransferase	0.275513
Mtr	5-methyltetrahydrofolate-homocysteine methyltransferase	0.0382	0.304567																	Pla2g12a	phospholipase A2, group XIIA	0.269338
Mboat7	membrane bound O-acyltransferase domain containing 7	0.0019	0.301321																	Tgds	TDP-glucose 4,6-dehydratase	0.267884
Ak2	adenylate kinase 2	0.0085	0.299699																	Flad1	RFad1, flavin adenine dinucleotide synthetase, homolog (yeast)	0.258519
Slco5a1	solute carrier organic anion transporter family, member 5A1	0.0001	0.284288																	B3galt6	UDP-Gal:betaGal beta 1,3-galactosyltransferase, polypeptide 6	0.254632
Impad1	inositol monophosphatase domain containing 1	0.0072	0.283475																	Slco5a1	solute carrier organic anion transporter family, member 5A1	0.253631
Tgds	TDP-glucose 4,6-dehydratase	0.0011	0.27942																	Mboat7	membrane bound O-acyltransferase domain containing 7	0.246163
Atic	5-aminoimidazole-4-carboxamide ribonucleotide formyltransferase/IMP cyclohydrolase	0.0025	0.268875																	Abce1	ATP-binding cassette, sub-family E (OABP), member 1	0.224184
C1galt1	core 1 synthase, glycoprotein-N-acetylgalactosamine 3-beta-galactosyltransferase, 1	0.0026	0.268875																	Plcg2	phospholipase C, gamma 2	0.219359
Csgalnact1	chondroitin sulfate N-acetylgalactosaminyltransferase 1	0.045	0.264818																	Dsel	dermatan sulfate epimerase-like	0.212049
Man2b2	mannosidase 2, alpha B2	0.0009	0.259951																	Kctd2	potassium channel tetramerisation domain containing 2	0.208138
Agxt	alanine-glyoxylate aminotransferase	0.0009	0.259546																	Atp6ap1	ATPase, H+ transporting, lysosomal accessory protein 1	0.207206
B3galt6	UDP-Gal:betaGal beta 1,3-galactosyltransferase, polypeptide 6	0.0022	0.254675																	Alox5	arachidonate 5-lipoxygenase	0.188817
Tsta3	tissue specific transplantation antigen P35B	0.0011	0.249407																	Elovl4	elongation of very long chain fatty acids (FEN1/Elo2, SUR4/Elo3, yeast)-like 4	0.188625
Slc12a2	solute carrier family 12, member 2	0.0471	0.249407																	Slc9a5	solute carrier family 9 (sodium/hydrogen exchanger), member 5	0.182346
Atp7a	ATPase, Cu++ transporting, alpha polypeptide	0.0005	0.244539																	Gucy1b3	guanylate cyclase 1, soluble, beta 3	0.179314
Nudt6	nudix (nucleoside diphosphate linked moiety X)-type motif 6	0.0355	0.242512																	Dbh	dopamine beta hydroxylase	0.179309
Pip4k2c	phosphatidylinositol-5-phosphate 4-kinase, type II, gamma	0.0083	0.242106																	Mfsd9	major facilitator superfamily domain containing 9	0.169308
Gstcd	glutathione S-transferase, C-terminal domain containing	0.0039	0.241294																	Them4	thioesterase superfamily member 4	0.167899
Ptgs1	prostaglandin-endoperoxide synthase 1	0.0075	0.226694																	Atp6v0a2	ATPase, H+ transporting, lysosomal V0 subunit A2	0.119469
Plcg2	phospholipase C, gamma 2	0.0038	0.221015																	Acsl6	acyl-CoA synthetase long-chain family member 6	0.111146
Pla2g4a	phospholipase A2, group IVA (cytosolic, calcium-dependent)	0.043	0.211687																	Gk5	glycerol kinase 5 (putative)	0.0908755
Mfsd9	major facilitator superfamily domain containing 9	0.0005	0.208037																	Hcn1	hyperpolarization-activated, cyclic nucleotide-gated K+ 1	0.0900101
Them4	thioesterase superfamily member 4	0.0029	0.197489																	Cacng7	calcium channel, voltage-dependent, gamma subunit 7	0.0743996
Kctd2	potassium channel tetramerisation domain containing 2	0.0115	0.195058																	Slc39a6	solute carrier family 39 (metal ion transporter), member 6	0.0549311
Idh3a	isocitrate dehydrogenase 3 (NAD+) alpha	0.0086	0.191814																	Trpm1	transient receptor potential cation channel, subfamily M, member 1	0.0241466
Elovl4	elongation of very long chain fatty acids (FEN1/Elo2, SUR4/Elo3, yeast)-like 4	0.0017	0.186947																	Aqp5	aquaporin 5	0.0152367
Abce1	ATP-binding cassette, sub-family E (OABP), member 1	0.0189	0.172345																	Ace2	angiotensin I converting enzyme (peptidyl-dipeptidase A) 2	-0.00460171
Dbh	dopamine beta hydroxylase	0.0112	0.171128																	Scn3a	sodium channel, voltage-gated, type III, alpha	-0.0124659
Dsel	dermatan sulfate epimerase-like	0.0058	0.169506																	D2hgdh	D-2-hydroxyglutarate dehydrogenase	-0.0372223
Kcnk3	potassium channel, subfamily K, member 3	0.0015	0.161396																	Sult1b1	sulfotransferase family 1B, member 1	-0.0471982
Slc9a5	solute carrier family 9 (sodium/hydrogen exchanger), member 5	0.0214	0.156122																	Alas2	aminolevulinic acid synthase 2, erythroid	-0.0509115
D2hgdh	D-2-hydroxyglutarate dehydrogenase	0.0285	0.156122																	Dpys	dihydropyrimidinase	-0.058108
Atp6ap1	ATPase, H+ transporting, lysosomal accessory protein 1	0.0375	0.149633																	Haao	3-hydroxyanthranilate 3,4-dioxygenase	-0.0597139
Gucy1b3	guanylate cyclase 1, soluble, beta 3	0.0037	0.137059																	Grin2b	glutamate receptor, ionotropic, NMDA2B (epsilon 2)	-0.0898043
Ckm	creatine kinase, muscle	0.004	0.11029																	Slc30a10	solute carrier family 30, member 10	-0.0910365
Alox5	arachidonate 5-lipoxygenase	0.0349	0.105829																	Abcb11	ATP-binding cassette, sub-family B (MDR/TAP), member 11	-0.0931287
Kcnk7	potassium channel, subfamily K, member 7	0.005	0.0977175																	Slc10a5	solute carrier family 10 (sodium/bile acid cotransporter family), member 5	-0.100186
Kcnq4	potassium voltage-gated channel, subfamily Q, member 4	0.0214	0.0932557																	Cyb5r3	cytochrome b5 reductase 3	-0.102085
Acsl6	acyl-CoA synthetase long-chain family member 6	0.0013	0.089605																	Plch1	phospholipase C, eta 1	-0.105704
Atp6v0a2	ATPase, H+ transporting, lysosomal V0 subunit A2	0.0146	0.0879828																	Inmt	indolethylamine N-methyltransferase	-0.111465
Gk5	glycerol kinase 5 (putative)	0.0116	0.0806827																	Aspa	aspartoacylase	-0.111512
Aqp5	aquaporin 5	0.0441	0.0790605																	Ddost	dolichyl-di-phosphooligosaccharide-protein glycotransferase	-0.115292
Hcn1	hyperpolarization-activated, cyclic nucleotide-gated K+ 1	0.0145	0.0782494																	Hal	histidine ammonia lyase	-0.116896
Cacng7	calcium channel, voltage-dependent, gamma subunit 7	0.0103	0.0628368																	Slc47a1	solute carrier family 47, member 1	-0.119377
Trpm1	transient receptor potential cation channel, subfamily M, member 1	0.0391	0.0547256																	Slc35f2	solute carrier family 35, member F2	-0.130881
Ace2	angiotensin I converting enzyme (peptidyl-dipeptidase A) 2	0.0022	-0.0178802																	Bco2	beta-carotene oxygenase 2	-0.142707
Scn3a	sodium channel, voltage-gated, type III, alpha	0.0018	-0.0251691																	Slc23a1	solute carrier family 23 (nucleobase transporters), member 1	-0.144866
Sult1b1	sulfotransferase family 1B, member 1	0.0168	-0.0454533																	Acsm1	acyl-CoA synthetase medium-chain family member 1	-0.144903
Nme5	NME/NM23 family member 5	0.0033	-0.0608658																	Slc35e2	solute carrier family 35, member E2	-0.145344
Haao	3-hydroxyanthranilate 3,4-dioxygenase	0.0077	-0.0645165																	Slc16a11	solute carrier family 16 (monocarboxylic acid transporters), member 11	-0.148532
Cyb5r3	cytochrome b5 reductase 3	0.0374	-0.067756																	Cdipt	CDP-diacylglycerol--inositol 3-phosphatidyltransferase (phosphatidylinositol synthase)	-0.14934
Dpys	dihydropyrimidinase	0.0023	-0.0693882																	Gnmt	glycine N-methyltransferase	-0.151509
Alas2	aminolevulinic acid synthase 2, erythroid	0.0016	-0.0746586																	Tk1	thymidine kinase 1	-0.153282
Plch1	phospholipase C, eta 1	0.041	-0.0876415																	Clic5	chloride intracellular channel 5	-0.155761
Acsm1	acyl-CoA synthetase medium-chain family member 1	0.0004	-0.0933106																	Slc18a1	solute carrier family 18 (vesicular monoamine), member 1	-0.156854
Abcb11	ATP-binding cassette, sub-family B (MDR/TAP), member 11	0.0005	-0.0965626																	Cs	citrate synthase	-0.159474
Aldh2	aldehyde dehydrogenase 2, mitochondrial	0.0396	-0.0994034																	Lipn	lipase, family member N	-0.164739
Lypla1	lysophospholipase 1	0.0497	-0.101833																	Aldh2	aldehyde dehydrogenase 2, mitochondrial	-0.165686
Slc47a1	solute carrier family 47, member 1	0.013	-0.103042																	Pigt	phosphatidylinositol glycan anchor biosynthesis, class T	-0.167256
Slc10a5	solute carrier family 10 (sodium/bile acid cotransporter family), member 5	0.0039	-0.107515																	Gda	guanine deaminase	-0.169578
Grin2b	glutamate receptor, ionotropic, NMDA2B (epsilon 2)	0.0001	-0.109944																	Entpd8	ectonucleoside triphosphate diphosphohydrolase 8	-0.17065
Inmt	indolethylamine N-methyltransferase	0.0119	-0.110754																	Abcg5	ATP-binding cassette, sub-family G (WHITE), member 5	-0.174428
Pigt	phosphatidylinositol glycan anchor biosynthesis, class T	0.0005	-0.112374																	Thnsl2	threonine synthase-like 2 (bacterial)	-0.185155
Thnsl2	threonine synthase-like 2 (bacterial)	0.0494	-0.114803																	Ndufs4	NADH dehydrogenase (ubiquinone) Fe-S protein 4	-0.185808
Slc30a10	solute carrier family 30, member 10	9.8e-06	-0.115215																	Agxt2l1	alanine-glyoxylate aminotransferase 2-like 1	-0.186708
Slc35e2	solute carrier family 35, member E2	0.044	-0.115626																	Cox7a1	cytochrome c oxidase, subunit VIIa 1	-0.189593
Hal	histidine ammonia lyase	0.0014	-0.118454																	Acot4	acyl-CoA thioesterase 4	-0.192374
Bco2	beta-carotene oxygenase 2	0.0193	-0.120896																	Sult1c2	sulfotransferase family, cytosolic, 1C, member 2	-0.192375
Gnmt	glycine N-methyltransferase	0.0128	-0.123737																	Otc	ornithine transcarbamylase	-0.195451
Ddost	dolichyl-di-phosphooligosaccharide-protein glycotransferase	0.0014	-0.128596																	Lypla1	lysophospholipase 1	-0.196763
Cox7a1	cytochrome c oxidase, subunit VIIa 1	0.0082	-0.133867																	Atp6v1c1	ATPase, H+ transporting, lysosomal V1 subunit C1	-0.197394
Aspa	aspartoacylase	0.0038	-0.135088																	Eno3	enolase 3, beta muscle	-0.203132
Dtymk	deoxythymidylate kinase	0.0433	-0.136707																	Pdss1	prenyl (solanesyl) diphosphate synthase, subunit 1	-0.204567
Clic5	chloride intracellular channel 5	0.0019	-0.137517																	Sdhb	succinate dehydrogenase complex, subunit B, iron sulfur (Ip)	-0.204757
Slc23a1	solute carrier family 23 (nucleobase transporters), member 1	0.0085	-0.1505																	Dtymk	deoxythymidylate kinase	-0.205772
Entpd8	ectonucleoside triphosphate diphosphohydrolase 8	0.0094	-0.152531																	Hibadh	3-hydroxyisobutyrate dehydrogenase	-0.207079
Slc16a11	solute carrier family 16 (monocarboxylic acid transporters), member 11	0.0053	-0.155372																	Acsm3	acyl-CoA synthetase medium-chain family member 3	-0.211531
Otc	ornithine transcarbamylase	0.0124	-0.155771																	Acacb	acetyl-Coenzyme A carboxylase beta	-0.211734
Slc18a1	solute carrier family 18 (vesicular monoamine), member 1	0.0004	-0.159023																	Ndufs7	NADH dehydrogenase (ubiquinone) Fe-S protein 7	-0.211738
Cox15	COX15 homolog, cytochrome c oxidase assembly protein (yeast)	0.04	-0.159421																	Ggt7	gamma-glutamyltransferase 7	-0.214283
Msrb3	methionine sulfoxide reductase B3	0.0436	-0.162673																	Foxred1	FAD-dependent oxidoreductase domain containing 1	-0.218113
Hibadh	3-hydroxyisobutyrate dehydrogenase	0.0285	-0.166723																	Guk1	guanylate kinase 1	-0.221434
Ndufs4	NADH dehydrogenase (ubiquinone) Fe-S protein 4	0.0006	-0.169152																	Dhrs9	dehydrogenase/reductase (SDR family) member 9	-0.222231
Slc35f2	solute carrier family 35, member F2	0.001	-0.169962																	Hs3st3b1	heparan sulfate (glucosamine) 3-O-sulfotransferase 3B1	-0.231218
Lipn	lipase, family member N	0.0051	-0.174435																	Nat8	N-acetyltransferase 8 (GCN5-related, putative)	-0.231991
Hs3st3b1	heparan sulfate (glucosamine) 3-O-sulfotransferase 3B1	0.0101	-0.186197																	Abhd11	abhydrolase domain containing 11	-0.236434
Acacb	acetyl-Coenzyme A carboxylase beta	0.0024	-0.189038																	Acad10	acyl-Coenzyme A dehydrogenase family, member 10	-0.239756
Dak	dihydroxyacetone kinase 2 homolog (yeast)	0.038	-0.192676																	Baat	bile acid-Coenzyme A: amino acid N-acyltransferase	-0.246357
Abhd11	abhydrolase domain containing 11	0.0027	-0.195928																	Plcb1	phospholipase C, beta 1	-0.247902
Guk1	guanylate kinase 1	0.0258	-0.197548																	Dhrs4	dehydrogenase/reductase (SDR family) member 4	-0.252452
Fdx1	ferredoxin 1	0.0083	-0.197959																	Pde7b	phosphodiesterase 7B	-0.252483
Abhd8	abhydrolase domain containing 8	0.0045	-0.198357																	Srm	spermidine synthase	-0.253709
Tk1	thymidine kinase 1	0.0005	-0.202818																	Psph	phosphoserine phosphatase	-0.258249
Acad10	acyl-Coenzyme A dehydrogenase family, member 10	0.0012	-0.203628																	Vdac1	voltage-dependent anion channel 1	-0.258867
Foxred1	FAD-dependent oxidoreductase domain containing 1	0.0068	-0.205659																	Isca2	iron-sulfur cluster assembly 2 homolog (S. cerevisiae)	-0.258914
Agxt2l1	alanine-glyoxylate aminotransferase 2-like 1	0.0002	-0.208898																	Dio3	deiodinase, iodothyronine type III	-0.260209
Ctps	cytidine 5'-triphosphate synthase	0.0036	-0.209721																	Mdh1	malate dehydrogenase 1, NAD (soluble)	-0.262986
Abcg5	ATP-binding cassette, sub-family G (WHITE), member 5	0.0006	-0.211739																	Bbox1	butyrobetaine (gamma), 2-oxoglutarate dioxygenase 1 (gamma-butyrobetaine hydroxylase)	-0.265144
Nudt14	nudix (nucleoside diphosphate linked moiety X)-type motif 14	0.0264	-0.21377																	Bpnt1	bisphosphate 3'-nucleotidase 1	-0.269415
Ndufs7	NADH dehydrogenase (ubiquinone) Fe-S protein 7	0.0005	-0.21539																	Ppat	phosphoribosyl pyrophosphate amidotransferase	-0.271463
Gda	guanine deaminase	0.0007	-0.21539																	Nudt16l1	nudix (nucleoside diphosphate linked moiety X)-type motif 16-like 1	-0.271467
Slc39a6	solute carrier family 39 (metal ion transporter), member 6	0.0233	-0.220261																	Abcd1	ATP-binding cassette, sub-family D (ALD), member 1	-0.276359
Nqo1	NAD(P)H dehydrogenase, quinone 1	0.0321	-0.220261																	Fads3	fatty acid desaturase 3	-0.276412
Cs	citrate synthase	0.0005	-0.221881																	Slc7a2	solute carrier family 7 (cationic amino acid transporter, y+ system), member 2	-0.278802
Cdipt	CDP-diacylglycerol--inositol 3-phosphatidyltransferase (phosphatidylinositol synthase)	0.0004	-0.222691																	Hibch	3-hydroxyisobutyryl-Coenzyme A hydrolase	-0.289645
Rdh13	retinol dehydrogenase 13 (all-trans and 9-cis)	0.0025	-0.222691																	Cryzl1	crystallin, zeta (quinone reductase)-like 1	-0.290256
Acot4	acyl-CoA thioesterase 4	0.0032	-0.222691																	Acbd5	acyl-Coenzyme A binding domain containing 5	-0.291159
Baat	bile acid-Coenzyme A: amino acid N-acyltransferase	0.0018	-0.223501																	Ppa2	pyrophosphatase (inorganic) 2	-0.292227
Plcb1	phospholipase C, beta 1	0.0136	-0.225532																	Dcxr	dicarbonyl L-xylulose reductase	-0.294761
Nudt16l1	nudix (nucleoside diphosphate linked moiety X)-type motif 16-like 1	0.0013	-0.225943																	Pcyox1	prenylcysteine oxidase 1	-0.296574
Atp6v1c1	ATPase, H+ transporting, lysosomal V1 subunit C1	0.0049	-0.226753																	Ndufa3	NADH dehydrogenase (ubiquinone) 1 alpha subcomplex, 3	-0.296697
B4galt2	UDP-Gal:betaGlcNAc beta 1,4- galactosyltransferase, polypeptide 2	0.004	-0.227974																	Sgms1	sphingomyelin synthase 1	-0.300892
Dhrs9	dehydrogenase/reductase (SDR family) member 9	0.0007	-0.235674																	Cpt1b	carnitine palmitoyltransferase 1b, muscle	-0.301856
Bpnt1	bisphosphate 3'-nucleotidase 1	0.0284	-0.237294																	Dhrs13	dehydrogenase/reductase (SDR family) member 13	-0.307243
Dcxr	dicarbonyl L-xylulose reductase	0.0138	-0.238104																	Aldh1l2	aldehyde dehydrogenase 1 family, member L2	-0.307424
Acsm3	acyl-CoA synthetase medium-chain family member 3	0.0001	-0.238515																	Crym	crystallin, mu	-0.308075
Pcyox1	prenylcysteine oxidase 1	0.017	-0.238913																	Slc7a4	solute carrier family 7 (cationic amino acid transporter, y+ system), member 4	-0.308085
Nadk	NAD kinase	0.0178	-0.241356																	Arsb	arylsulfatase B	-0.311139
Ppa2	pyrophosphatase (inorganic) 2	0.011	-0.242165																	Abcd3	ATP-binding cassette, sub-family D (ALD), member 3	-0.311565
Mmab	methylmalonic aciduria (cobalamin deficiency) type B homolog (human)	0.0339	-0.242975																	Acsm5	acyl-CoA synthetase medium-chain family member 5	-0.313284
Slc10a3	solute carrier family 10 (sodium/bile acid cotransporter family), member 3	0.0061	-0.243386																	Slc10a3	solute carrier family 10 (sodium/bile acid cotransporter family), member 3	-0.315674
Ephx2	epoxide hydrolase 2, cytoplasmic	0.0415	-0.244595																	Ppap2a	phosphatidic acid phosphatase type 2A	-0.315746
Nat8	N-acetyltransferase 8 (GCN5-related, putative)	0.0001	-0.245006																	Fdx1	ferredoxin 1	-0.31755
Mdh1	malate dehydrogenase 1, NAD (soluble)	0.0023	-0.246215																	Ddah1	dimethylarginine dimethylaminohydrolase 1	-0.318073
Sult1c2	sulfotransferase family, cytosolic, 1C, member 2	0.0002	-0.251498																	Nadk	NAD kinase	-0.318873
Fn3krp	fructosamine 3 kinase related protein	0.0381	-0.256357																	Coq5	coenzyme Q5 homolog, methyltransferase (yeast)	-0.321255
Dhrs4	dehydrogenase/reductase (SDR family) member 4	0.0027	-0.256768																	Nudt1	nudix (nucleoside diphosphate linked moiety X)-type motif 1	-0.322845
Atp6v1a	ATPase, H+ transporting, lysosomal V1 subunit A	0.0038	-0.258388																	Gsta2	glutathione S-transferase, alpha 2 (Yc2)	-0.330784
Nudt1	nudix (nucleoside diphosphate linked moiety X)-type motif 1	0.0023	-0.258787																	Clcc1	chloride channel CLIC-like 1	-0.335923
Eno3	enolase 3, beta muscle	0.0011	-0.260008																	Mthfr	5,10-methylenetetrahydrofolate reductase	-0.336027
Rfk	riboflavin kinase	0.0139	-0.260008																	Cyb5r1	cytochrome b5 reductase 1	-0.337129
Isca2	iron-sulfur cluster assembly 2 homolog (S. cerevisiae)	0.0075	-0.264069																	Cds2	CDP-diacylglycerol synthase (phosphatidate cytidylyltransferase) 2	-0.337243
Asah1	N-acylsphingosine amidohydrolase 1	0.0418	-0.264879																	Ctps	cytidine 5'-triphosphate synthase	-0.338184
Ggt7	gamma-glutamyltransferase 7	0.0004	-0.266499																	Aco1	aconitase 1	-0.3385
Mthfr	5,10-methylenetetrahydrofolate reductase	0.0029	-0.26934																	Nqo1	NAD(P)H dehydrogenase, quinone 1	-0.339591
Bbox1	butyrobetaine (gamma), 2-oxoglutarate dioxygenase 1 (gamma-butyrobetaine hydroxylase)	0.0004	-0.270561																	Amdhd1	amidohydrolase domain containing 1	-0.34052
Pdss1	prenyl (solanesyl) diphosphate synthase, subunit 1	0.0019	-0.27096																	Cat	catalase	-0.344238
Aco1	aconitase 1	0.0267	-0.272181																	Adh4	alcohol dehydrogenase 4 (class II), pi polypeptide	-0.345183
Slc7a2	solute carrier family 7 (cationic amino acid transporter, y+ system), member 2	0.0025	-0.272579																	Cox15	COX15 homolog, cytochrome c oxidase assembly protein (yeast)	-0.345708
Sdhb	succinate dehydrogenase complex, subunit B, iron sulfur (Ip)	0.0025	-0.2738																	Msrb2	methionine sulfoxide reductase B2	-0.347991
Cpt1b	carnitine palmitoyltransferase 1b, muscle	0.0092	-0.275831																	Comtd1	catechol-O-methyltransferase domain containing 1	-0.351944
Orai3	ORAI calcium release-activated calcium modulator 3	0.0148	-0.27623																	Mmab	methylmalonic aciduria (cobalamin deficiency) type B homolog (human)	-0.353058
Slc33a1	solute carrier family 33 (acetyl-CoA transporter), member 1	0.0284	-0.27623																	Mocs1	molybdenum cofactor synthesis 1	-0.354939
Coq5	coenzyme Q5 homolog, methyltransferase (yeast)	0.0226	-0.27704																	Gpx2	glutathione peroxidase 2	-0.357357
Cpt2	carnitine palmitoyltransferase 2	0.0288	-0.281102																	Atp6v1a	ATPase, H+ transporting, lysosomal V1 subunit A	-0.357602
Ddah1	dimethylarginine dimethylaminohydrolase 1	0.0071	-0.281912																	Slc33a1	solute carrier family 33 (acetyl-CoA transporter), member 1	-0.362308
Abca2	ATP-binding cassette, sub-family A (ABC1), member 2	0.048	-0.284341																	Mcee	methylmalonyl CoA epimerase	-0.364885
Daglb	diacylglycerol lipase, beta	0.0053	-0.286783																	Fn3krp	fructosamine 3 kinase related protein	-0.365544
Arsk	arylsulfatase K	0.0418	-0.290023																	Nudt14	nudix (nucleoside diphosphate linked moiety X)-type motif 14	-0.369369
Hibch	3-hydroxyisobutyryl-Coenzyme A hydrolase	0.0014	-0.292864																	Cpt2	carnitine palmitoyltransferase 2	-0.370712
Idh1	isocitrate dehydrogenase 1 (NADP+), soluble	0.0238	-0.294894																	Abca2	ATP-binding cassette, sub-family A (ABC1), member 2	-0.376552
Vdac1	voltage-dependent anion channel 1	0.004	-0.294894																	Rfk	riboflavin kinase	-0.379138
Abcd3	ATP-binding cassette, sub-family D (ALD), member 3	0.0102	-0.294894																	Sat2	spermidine/spermine N1-acetyl transferase 2	-0.3809
Acbd5	acyl-Coenzyme A binding domain containing 5	0.0065	-0.299754																	Sptlc2	serine palmitoyltransferase, long chain base subunit 2	-0.388062
Acsm5	acyl-CoA synthetase medium-chain family member 5	0.0007	-0.302196																	Daglb	diacylglycerol lipase, beta	-0.389369
Mocs1	molybdenum cofactor synthesis 1	0.0008	-0.307865																	Hacl1	2-hydroxyacyl-CoA lyase 1	-0.395538
Adh4	alcohol dehydrogenase 4 (class II), pi polypeptide	0.0002	-0.309086																	Hadh	hydroxyacyl-Coenzyme A dehydrogenase	-0.397982
Mcee	methylmalonyl CoA epimerase	0.0001	-0.309497																	Dbt	dihydrolipoamide branched chain transacylase E2	-0.400889
Nagk	N-acetylglucosamine kinase	0.0233	-0.314356																	Galk1	galactokinase 1	-0.402698
Psph	phosphoserine phosphatase	0.003	-0.317197																	Gtdc1	glycosyltransferase-like domain containing 1	-0.403115
Comtd1	catechol-O-methyltransferase domain containing 1	0.0118	-0.320848																	Paics	phosphoribosylaminoimidazole carboxylase, phosphoribosylaminoribosylaminoimidazole, succinocarboxamide synthetase	-0.404988
Dhrs13	dehydrogenase/reductase (SDR family) member 13	2.6e-05	-0.324897																	Idh2	isocitrate dehydrogenase 2 (NADP+), mitochondrial	-0.407205
Pecr	peroxisomal trans-2-enoyl-CoA reductase	0.0137	-0.326928																	Cyb5d2	cytochrome b5 domain containing 2	-0.408911
Ehhadh	enoyl-Coenzyme A, hydratase/3-hydroxyacyl Coenzyme A dehydrogenase	0.0142	-0.327339																	Phgdh	3-phosphoglycerate dehydrogenase	-0.409716
Srm	spermidine synthase	0.0024	-0.328137																	Asah1	N-acylsphingosine amidohydrolase 1	-0.411086
Aldh1l2	aldehyde dehydrogenase 1 family, member L2	0.0011	-0.33018																	Arsk	arylsulfatase K	-0.411538
Fads3	fatty acid desaturase 3	0.003	-0.331389																	Uqcrq	ubiquinol-cytochrome c reductase, complex III subunit VII	-0.413647
Cds2	CDP-diacylglycerol synthase (phosphatidate cytidylyltransferase) 2	0.0001	-0.332199																	Degs1	degenerative spermatocyte homolog 1 (Drosophila)	-0.414492
Amdhd1	amidohydrolase domain containing 1	0.0127	-0.333831																	Fmo4	flavin containing monooxygenase 4	-0.414699
Decr2	2-4-dienoyl-Coenzyme A reductase 2, peroxisomal	0.0034	-0.33545																	Kcnk5	potassium channel, subfamily K, member 5	-0.417749
Cat	catalase	0.0002	-0.337058																	Ehhadh	enoyl-Coenzyme A, hydratase/3-hydroxyacyl Coenzyme A dehydrogenase	-0.41983
Pde7b	phosphodiesterase 7B	8.5e-06	-0.33869																	Spr	sepiapterin reductase	-0.420051
Spr	sepiapterin reductase	0.0069	-0.341132																	Gphn	gephyrin	-0.428568
Acsf3	acyl-CoA synthetase family member 3	0.0108	-0.341132																	Gpt	glutamic pyruvic transaminase, soluble	-0.432105
Hadh	hydroxyacyl-Coenzyme A dehydrogenase	0.0035	-0.341954																	Ugt1a5	UDP glucuronosyltransferase 1 family, polypeptide A5	-0.436834
Gstk1	glutathione S-transferase kappa 1	0.0182	-0.343562																	Lbr	lamin B receptor	-0.43819
Cryz	crystallin, zeta	0.006	-0.344372																	Nudt2	nudix (nucleoside diphosphate linked moiety X)-type motif 2	-0.439316
Galk1	galactokinase 1	0.0172	-0.344372																	Idh1	isocitrate dehydrogenase 1 (NADP+), soluble	-0.439443
Fmo4	flavin containing monooxygenase 4	0.0075	-0.345181																	Dirc2	disrupted in renal carcinoma 2 (human)	-0.439872
Uqcrq	ubiquinol-cytochrome c reductase, complex III subunit VII	0.0416	-0.345181																	Srd5a1	steroid 5 alpha-reductase 1	-0.440031
Hacl1	2-hydroxyacyl-CoA lyase 1	0.0014	-0.347611																	Ephx2	epoxide hydrolase 2, cytoplasmic	-0.440637
Cryzl1	crystallin, zeta (quinone reductase)-like 1	0.0003	-0.349243																	Clcn6	chloride channel 6	-0.441065
Pip4k2b	phosphatidylinositol-5-phosphate 4-kinase, type II, beta	0.0002	-0.354102																	Auh	AU RNA binding protein/enoyl-coenzyme A hydratase	-0.442196
Dbt	dihydrolipoamide branched chain transacylase E2	0.003	-0.354102																	Pde9a	phosphodiesterase 9A	-0.442261
Crym	crystallin, mu	0.0016	-0.355722																	Sardh	sarcosine dehydrogenase	-0.44392
Lbr	lamin B receptor	0.0082	-0.360195																	Gstk1	glutathione S-transferase kappa 1	-0.445505
Mpst	mercaptopyruvate sulfurtransferase	0.0118	-0.360594																	Nudt13	nudix (nucleoside diphosphate linked moiety X)-type motif 13	-0.449693
Echdc3	enoyl Coenzyme A hydratase domain containing 3	0.0113	-0.361404																	Nagk	N-acetylglucosamine kinase	-0.451629
Dio3	deiodinase, iodothyronine type III	0.0001	-0.362214																	Lipa	lysosomal acid lipase A	-0.451903
Nudt22	nudix (nucleoside diphosphate linked moiety X)-type motif 22	0.0012	-0.363833																	Ccbl1	cysteine conjugate-beta lyase 1	-0.452361
Gpx2	glutathione peroxidase 2	0.0068	-0.365054																	Pcca	propionyl-Coenzyme A carboxylase, alpha polypeptide	-0.457677
Sptlc2	serine palmitoyltransferase, long chain base subunit 2	0.0008	-0.367085																	Dak	dihydroxyacetone kinase 2 homolog (yeast)	-0.460701
Nme6	NME/NM23 nucleoside diphosphate kinase 6	0.0319	-0.370325																	Mthfsd	methenyltetrahydrofolate synthetase domain containing	-0.461118
Ndufa3	NADH dehydrogenase (ubiquinone) 1 alpha subcomplex, 3	0.0006	-0.371957																	Mgll	monoglyceride lipase	-0.462227
Nudt13	nudix (nucleoside diphosphate linked moiety X)-type motif 13	0.0103	-0.371957																	Acsf3	acyl-CoA synthetase family member 3	-0.465017
Aqp11	aquaporin 11	0.0207	-0.373166																	Cp	ceruloplasmin	-0.467612
Gsta2	glutathione S-transferase, alpha 2 (Yc2)	0.0003	-0.374785																	Pecr	peroxisomal trans-2-enoyl-CoA reductase	-0.468983
Abcd1	ATP-binding cassette, sub-family D (ALD), member 1	6.9e-06	-0.375197																	Echdc3	enoyl Coenzyme A hydratase domain containing 3	-0.470059
Msrb2	methionine sulfoxide reductase B2	0.0033	-0.382498																	Itpr1	inositol 1,4,5-trisphosphate receptor 1	-0.470209
Khk	ketohexokinase	0.0331	-0.383308																	Decr2	2-4-dienoyl-Coenzyme A reductase 2, peroxisomal	-0.477636
Nudt2	nudix (nucleoside diphosphate linked moiety X)-type motif 2	0.0008	-0.384928																	Pnpla2	patatin-like phospholipase domain containing 2	-0.480259
Srd5a1	steroid 5 alpha-reductase 1	0.011	-0.393039																	Slc17a2	solute carrier family 17 (sodium phosphate), member 2	-0.484
Clcn3	chloride channel 3	0.0024	-0.393849																	Ndufs6	NADH dehydrogenase (ubiquinone) Fe-S protein 6	-0.484026
Pde9a	phosphodiesterase 9A	0.0003	-0.397499																	Slc25a39	solute carrier family 25, member 39	-0.485991
Cyb5r1	cytochrome b5 reductase 1	0.0021	-0.39872																	Aqp11	aquaporin 11	-0.486128
Dirc2	disrupted in renal carcinoma 2 (human)	0.0226	-0.40115																	Abcg2	ATP-binding cassette, sub-family G (WHITE), member 2	-0.493901
Acadl	acyl-Coenzyme A dehydrogenase, long-chain	0.0328	-0.40196																	Cox18	COX18 cytochrome c oxidase assembly homolog (S. cerevisiae)	-0.495577
Mthfsd	methenyltetrahydrofolate synthetase domain containing	0.0155	-0.403592																	Gys2	glycogen synthase 2	-0.496328
Lipa	lysosomal acid lipase A	0.0006	-0.407641																	Acsl4	acyl-CoA synthetase long-chain family member 4	-0.497291
Gpt	glutamic pyruvic transaminase, soluble	0.0029	-0.408451																	Mpst	mercaptopyruvate sulfurtransferase	-0.498286
Sgms1	sphingomyelin synthase 1	0.0006	-0.408451																	Entpd2	ectonucleoside triphosphate diphosphohydrolase 2	-0.499243
Xylb	xylulokinase homolog (H. influenzae)	0.0032	-0.409261																	Stard4	StAR-related lipid transfer (START) domain containing 4	-0.50191
Ggt6	gamma-glutamyltransferase 6	0.0014	-0.414943																	Glyctk	glycerate kinase	-0.502643
Ppap2a	phosphatidic acid phosphatase type 2A	0.0001	-0.417784																	Nt5c2	5'-nucleotidase, cytosolic II	-0.5045
Arsb	arylsulfatase B	0.0037	-0.419814																	Pomt1	protein-O-mannosyltransferase 1	-0.505127
Slc7a4	solute carrier family 7 (cationic amino acid transporter, y+ system), member 4	0.001	-0.421434																	Decr1	2,4-dienoyl CoA reductase 1, mitochondrial	-0.50529
Siae	sialic acid acetylesterase	0.0018	-0.422244																	Smpd1	sphingomyelin phosphodiesterase 1, acid lysosomal	-0.505709
Slc17a2	solute carrier family 17 (sodium phosphate), member 2	0.0033	-0.422655																	Ggt6	gamma-glutamyltransferase 6	-0.505786
Gltp	glycolipid transfer protein	0.0019	-0.423054																	Hsd17b10	hydroxysteroid (17-beta) dehydrogenase 10	-0.507239
Ppat	phosphoribosyl pyrophosphate amidotransferase	2.6e-06	-0.425484																	Pmvk	phosphomevalonate kinase	-0.511703
Amt	aminomethyltransferase	0.0034	-0.426306																	Bdh2	3-hydroxybutyrate dehydrogenase, type 2	-0.514117
Acad11	acyl-Coenzyme A dehydrogenase family, member 11	0.0001	-0.428735																	Nudt22	nudix (nucleoside diphosphate linked moiety X)-type motif 22	-0.518879
Cox18	COX18 cytochrome c oxidase assembly homolog (S. cerevisiae)	0.0092	-0.430355																	Inpp5f	inositol polyphosphate-5-phosphatase F	-0.524388
Gtdc1	glycosyltransferase-like domain containing 1	1.9e-05	-0.431975																	Cryz	crystallin, zeta	-0.527063
Nt5c2	5'-nucleotidase, cytosolic II	0.0002	-0.437657																	Ephx1	epoxide hydrolase 1, microsomal	-0.527354
Cp	ceruloplasmin	0.0039	-0.437657																	Gstm5	glutathione S-transferase, mu 5	-0.527382
Pnpla2	patatin-like phospholipase domain containing 2	0.0164	-0.448197																	Pygl	liver glycogen phosphorylase	-0.53043
Clcc1	chloride channel CLIC-like 1	0.0008	-0.449007																	Gltp	glycolipid transfer protein	-0.530924
Slc25a39	solute carrier family 25, member 39	0.0002	-0.44983																	As3mt	arsenic (+3 oxidation state) methyltransferase	-0.533102
Acsl4	acyl-CoA synthetase long-chain family member 4	0.0008	-0.450639																	Orai3	ORAI calcium release-activated calcium modulator 3	-0.534095
Ugt1a5	UDP glucuronosyltransferase 1 family, polypeptide A5	0.002	-0.455499																	Nme6	NME/NM23 nucleoside diphosphate kinase 6	-0.534422
Itpr1	inositol 1,4,5-trisphosphate receptor 1	0.0091	-0.455499																	Slc35c1	solute carrier family 35, member C1	-0.535599
Gphn	gephyrin	0.0009	-0.457941																	Nudt17	nudix (nucleoside diphosphate linked moiety X)-type motif 17	-0.541558
Clcn6	chloride channel 6	0.0033	-0.45834																	Acadl	acyl-Coenzyme A dehydrogenase, long-chain	-0.553046
Aldh6a1	aldehyde dehydrogenase family 6, subfamily A1	0.0036	-0.459561																	Suox	sulfite oxidase	-0.554434
Gys2	glycogen synthase 2	0.0002	-0.459959																	Aga	aspartylglucosaminidase	-0.558932
Stard4	StAR-related lipid transfer (START) domain containing 4	0.0007	-0.467261																	Acad11	acyl-Coenzyme A dehydrogenase family, member 11	-0.563627
Hmgcl	3-hydroxy-3-methylglutaryl-Coenzyme A lyase	0.0298	-0.467672																	Aldh6a1	aldehyde dehydrogenase family 6, subfamily A1	-0.564983
Hsd17b10	hydroxysteroid (17-beta) dehydrogenase 10	9.9e-06	-0.473353																	Ak3	adenylate kinase 3	-0.569158
Sat2	spermidine/spermine N1-acetyl transferase 2	8.3e-06	-0.475372																	Mgat1	mannoside acetylglucosaminyltransferase 1	-0.569547
Pcca	propionyl-Coenzyme A carboxylase, alpha polypeptide	0.0003	-0.478213																	Acot9	acyl-CoA thioesterase 9	-0.569803
Glyctk	glycerate kinase	0.0027	-0.478213																	Alas1	aminolevulinic acid synthase 1	-0.574326
Aldh3b1	aldehyde dehydrogenase 3 family, member B1	0.0377	-0.479022																	Aldh5a1	aldhehyde dehydrogenase family 5, subfamily A1	-0.58476
Slc25a43	solute carrier family 25, member 43	0.0439	-0.479832																	Gpd2	glycerol phosphate dehydrogenase 2, mitochondrial	-0.587671
Mgll	monoglyceride lipase	0.0004	-0.480642																	Nnmt	nicotinamide N-methyltransferase	-0.587685
Pygl	liver glycogen phosphorylase	3.9e-05	-0.483894																	Slc27a5	solute carrier family 27 (fatty acid transporter), member 5	-0.588059
Acadm	acyl-Coenzyme A dehydrogenase, medium chain	0.0075	-0.483894																	Comt	catechol-O-methyltransferase	-0.588587
As3mt	arsenic (+3 oxidation state) methyltransferase	0.0008	-0.487134																	Acadsb	acyl-Coenzyme A dehydrogenase, short/branched chain	-0.592376
Kcnk5	potassium channel, subfamily K, member 5	3.1e-06	-0.487944																	Gstp1	glutathione S-transferase, pi 1	-0.596541
Sardh	sarcosine dehydrogenase	0.0035	-0.487944																	Khk	ketohexokinase	-0.596596
Acot9	acyl-CoA thioesterase 9	0.0228	-0.489576																	Pcbd1	pterin 4 alpha carbinolamine dehydratase/dimerization cofactor of hepatocyte nuclear factor 1 alpha (TCF1) 1	-0.600838
Slc27a5	solute carrier family 27 (fatty acid transporter), member 5	0.0412	-0.492005																	Aldh4a1	aldehyde dehydrogenase 4 family, member A1	-0.611492
Pmvk	phosphomevalonate kinase	0.0029	-0.492815																	Dpysl2	dihydropyrimidinase-like 2	-0.611851
Auh	AU RNA binding protein/enoyl-coenzyme A hydratase	0.0008	-0.493625																	Tpmt	thiopurine methyltransferase	-0.612655
Abca3	ATP-binding cassette, sub-family A (ABC1), member 3	0.0162	-0.493625																	Mgst1	microsomal glutathione S-transferase 1	-0.613577
Pigl	phosphatidylinositol glycan anchor biosynthesis, class L	0.0053	-0.494435																	Neu1	neuraminidase 1	-0.61674
Aldh7a1	aldehyde dehydrogenase family 7, member A1	0.0001	-0.497687																	Soat2	sterol O-acyltransferase 2	-0.616813
Idh2	isocitrate dehydrogenase 2 (NADP+), mitochondrial	0.0007	-0.500926																	Pigl	phosphatidylinositol glycan anchor biosynthesis, class L	-0.618256
Aldh4a1	aldehyde dehydrogenase 4 family, member A1	0.0062	-0.500926																	Aldh7a1	aldehyde dehydrogenase family 7, member A1	-0.624096
Soat2	sterol O-acyltransferase 2	0.0022	-0.501736																	Neu2	neuraminidase 2	-0.627814
Acat1	acetyl-Coenzyme A acetyltransferase 1	0.0357	-0.504166																	Cth	cystathionase (cystathionine gamma-lyase)	-0.629084
Smpd1	sphingomyelin phosphodiesterase 1, acid lysosomal	0.0004	-0.508228																	Abca3	ATP-binding cassette, sub-family A (ABC1), member 3	-0.629091
Ephx1	epoxide hydrolase 1, microsomal	4.9e-07	-0.511467																	St3gal4	ST3 beta-galactoside alpha-2,3-sialyltransferase 4	-0.631513
Ak3	adenylate kinase 3	1.6e-05	-0.511467																	Kctd9	potassium channel tetramerisation domain containing 9	-0.634058
Ccbl1	cysteine conjugate-beta lyase 1	0.0016	-0.519578																	Hmgcl	3-hydroxy-3-methylglutaryl-Coenzyme A lyase	-0.640003
Alas1	aminolevulinic acid synthase 1	2.6e-05	-0.520401																	Slc25a43	solute carrier family 25, member 43	-0.643801
Aldh18a1	aldehyde dehydrogenase 18 family, member A1	0.0018	-0.521211																	Fads1	fatty acid desaturase 1	-0.649894
Nags	N-acetylglutamate synthase	0.0353	-0.521211																	Acadm	acyl-Coenzyme A dehydrogenase, medium chain	-0.651633
Pcbd1	pterin 4 alpha carbinolamine dehydratase/dimerization cofactor of hepatocyte nuclear factor 1 alpha (TCF1) 1	2e-05	-0.52283																	Sdr39u1	short chain dehydrogenase/reductase family 39U, member 1	-0.654654
Slc35c1	solute carrier family 35, member C1	0.0009	-0.52445																	Etfb	electron transferring flavoprotein, beta polypeptide	-0.656429
Enpp4	ectonucleotide pyrophosphatase/phosphodiesterase 4	0.0124	-0.528911																	Slc25a15	solute carrier family 25 (mitochondrial carrier ornithine transporter), member 15	-0.658616
Atp6v1h	ATPase, H+ transporting, lysosomal V1 subunit H	0.0001	-0.529322																	Asl	argininosuccinate lyase	-0.661433
Inpp5f	inositol polyphosphate-5-phosphatase F	0.0001	-0.530132																	Upb1	ureidopropionase, beta	-0.665173
Cyb5d2	cytochrome b5 domain containing 2	0.0026	-0.531751																	Mccc2	methylcrotonoyl-Coenzyme A carboxylase 2 (beta)	-0.666601
Aacs	acetoacetyl-CoA synthetase	0.003	-0.544734																	Hmbs	hydroxymethylbilane synthase	-0.669413
St3gal4	ST3 beta-galactoside alpha-2,3-sialyltransferase 4	0.0144	-0.545544																	Amdhd2	amidohydrolase domain containing 2	-0.670761
Pomt1	protein-O-mannosyltransferase 1	0.0011	-0.552036																	Sepx1	selenoprotein X 1	-0.671257
Aga	aspartylglucosaminidase	0.0002	-0.552846																	Fmo2	flavin containing monooxygenase 2	-0.673769
Decr1	2,4-dienoyl CoA reductase 1, mitochondrial	0.0014	-0.554465																	Slc25a13	solute carrier family 25 (mitochondrial carrier, adenine nucleotide translocator), member 13	-0.681695
Asl	argininosuccinate lyase	0.0006	-0.556895																	Mthfd1	methylenetetrahydrofolate dehydrogenase (NADP+ dependent), methenyltetrahydrofolate cyclohydrolase, formyltetrahydrofolate synthase	-0.686788
Grhpr	glyoxylate reductase/hydroxypyruvate reductase	0.0136	-0.556895																	Aldh3b1	aldehyde dehydrogenase 3 family, member B1	-0.689949
Mgst1	microsomal glutathione S-transferase 1	0.0001	-0.560957																	Aacs	acetoacetyl-CoA synthetase	-0.692942
Phgdh	3-phosphoglycerate dehydrogenase	0.0003	-0.562165																	Nit1	nitrilase 1	-0.693296
Degs1	degenerative spermatocyte homolog 1 (Drosophila)	0.0005	-0.562577																	Sult1a1	sulfotransferase family 1A, phenol-preferring, member 1	-0.694844
Abhd14b	abhydrolase domain containing 14b	0.0024	-0.567037																	Siae	sialic acid acetylesterase	-0.702662
Suox	sulfite oxidase	0.0067	-0.572307																	Nat6	N-acetyltransferase 6	-0.71219
Nnmt	nicotinamide N-methyltransferase	0.004	-0.573117																	Pld1	phospholipase D1	-0.719463
Aldh5a1	aldhehyde dehydrogenase family 5, subfamily A1	0.0002	-0.58448																	Agxt2l2	alanine-glyoxylate aminotransferase 2-like 2	-0.729176
Ndufs6	NADH dehydrogenase (ubiquinone) Fe-S protein 6	0.0015	-0.58853																	Slc35f5	solute carrier family 35, member F5	-0.730795
Acsl5	acyl-CoA synthetase long-chain family member 5	0.0008	-0.591782																	Nags	N-acetylglutamate synthase	-0.732649
Pklr	pyruvate kinase liver and red blood cell	0.0281	-0.594211																	Nsdhl	NAD(P) dependent steroid dehydrogenase-like	-0.733478
Hmbs	hydroxymethylbilane synthase	3.6e-05	-0.597451																	Acsl5	acyl-CoA synthetase long-chain family member 5	-0.73368
Paics	phosphoribosylaminoimidazole carboxylase, phosphoribosylaminoribosylaminoimidazole, succinocarboxamide synthetase	0.0005	-0.599083																	Mvk	mevalonate kinase	-0.734699
Comt	catechol-O-methyltransferase	0.0006	-0.602323																	Aldh9a1	aldehyde dehydrogenase 9, subfamily A1	-0.746381
Aldh9a1	aldehyde dehydrogenase 9, subfamily A1	1.3e-05	-0.603133																	Ebp	phenylalkylamine Ca2+ antagonist (emopamil) binding protein	-0.750596
Stard5	StAR-related lipid transfer (START) domain containing 5	0.0028	-0.605575																	Nudt12	nudix (nucleoside diphosphate linked moiety X)-type motif 12	-0.755394
Nudt17	nudix (nucleoside diphosphate linked moiety X)-type motif 17	0.0007	-0.610845																	Ucp2	uncoupling protein 2 (mitochondrial, proton carrier)	-0.76635
Abcg2	ATP-binding cassette, sub-family G (WHITE), member 2	0.0027	-0.615306																	Ech1	enoyl coenzyme A hydratase 1, peroxisomal	-0.769546
Gstp1	glutathione S-transferase, pi 1	7.3e-06	-0.616115																	Pklr	pyruvate kinase liver and red blood cell	-0.771081
Gpd2	glycerol phosphate dehydrogenase 2, mitochondrial	0.0005	-0.620165																	Acat1	acetyl-Coenzyme A acetyltransferase 1	-0.771375
Slc25a13	solute carrier family 25 (mitochondrial carrier, adenine nucleotide translocator), member 13	0.0028	-0.623417																	Aadat	aminoadipate aminotransferase	-0.778381
Slc25a15	solute carrier family 25 (mitochondrial carrier ornithine transporter), member 15	0.0079	-0.625036																	Abhd6	abhydrolase domain containing 6	-0.780586
Gstm5	glutathione S-transferase, mu 5	0.0006	-0.627466																	Mgst3	microsomal glutathione S-transferase 3	-0.793688
Slc35f5	solute carrier family 35, member F5	0.0006	-0.627466																	Qdpr	quinoid dihydropteridine reductase	-0.794843
Entpd2	ectonucleoside triphosphate diphosphohydrolase 2	0.0048	-0.629497																	Dhrs1	dehydrogenase/reductase (SDR family) member 1	-0.79586
Mgst3	microsomal glutathione S-transferase 3	0.0011	-0.64329																	Abhd14b	abhydrolase domain containing 14b	-0.797539
Maob	monoamine oxidase B	0.0041	-0.643689																	Gch1	GTP cyclohydrolase 1	-0.798255
Fads1	fatty acid desaturase 1	1.9e-05	-0.64694																	Pygb	brain glycogen phosphorylase	-0.799732
Tpmt	thiopurine methyltransferase	0.003	-0.64694																	Stard5	StAR-related lipid transfer (START) domain containing 5	-0.801002
Nudt12	nudix (nucleoside diphosphate linked moiety X)-type motif 12	0.0034	-0.64856																	St3gal5	ST3 beta-galactoside alpha-2,3-sialyltransferase 5	-0.80655
Etfb	electron transferring flavoprotein, beta polypeptide	1.3e-05	-0.65018																	Xylb	xylulokinase homolog (H. influenzae)	-0.807536
Gpd1l	glycerol-3-phosphate dehydrogenase 1-like	0.0007	-0.650591																	Acsl1	acyl-CoA synthetase long-chain family member 1	-0.808817
Acsl1	acyl-CoA synthetase long-chain family member 1	2.6e-05	-0.654229																	Enpp4	ectonucleotide pyrophosphatase/phosphodiesterase 4	-0.809217
Neu1	neuraminidase 1	0.0007	-0.660733																	Slc16a7	solute carrier family 16 (monocarboxylic acid transporters), member 7	-0.818121
Nit1	nitrilase 1	3.5e-07	-0.665592																	Alad	aminolevulinate, delta-, dehydratase	-0.823677
Sdr39u1	short chain dehydrogenase/reductase family 39U, member 1	1.6e-05	-0.665592																	Adk	adenosine kinase	-0.824223
Mttp	microsomal triglyceride transfer protein	0.002	-0.667212																	Grhpr	glyoxylate reductase/hydroxypyruvate reductase	-0.827952
Nat6	N-acetyltransferase 6	0.0002	-0.669654																	Ddt	D-dopachrome tautomerase	-0.829264
Mvk	mevalonate kinase	0.0007	-0.675323																	Mosc2	MOCO sulphurase C-terminal domain containing 2	-0.829567
Mccc2	methylcrotonoyl-Coenzyme A carboxylase 2 (beta)	0.0008	-0.676146																	Pfkp	phosphofructokinase, platelet	-0.837868
Bdh2	3-hydroxybutyrate dehydrogenase, type 2	3.9e-05	-0.678575																	Gpd1l	glycerol-3-phosphate dehydrogenase 1-like	-0.847048
Mthfd1	methylenetetrahydrofolate dehydrogenase (NADP+ dependent), methenyltetrahydrofolate cyclohydrolase, formyltetrahydrofolate synthase	0.0002	-0.678575																	Naprt1	nicotinate phosphoribosyltransferase domain containing 1	-0.849967
Sephs2	selenophosphate synthetase 2	0.0033	-0.689926																	Pccb	propionyl Coenzyme A carboxylase, beta polypeptide	-0.851696
Dhrs1	dehydrogenase/reductase (SDR family) member 1	0.0001	-0.691558																	Cnp	2',3'-cyclic nucleotide 3' phosphodiesterase	-0.853854
Tkt	transketolase	0.0034	-0.693178																	Gstt2	glutathione S-transferase, theta 2	-0.856323
Kmo	kynurenine 3-monooxygenase (kynurenine 3-hydroxylase)	0.0031	-0.693988																	Aldoc	aldolase C, fructose-bisphosphate	-0.863136
Ebp	phenylalkylamine Ca2+ antagonist (emopamil) binding protein	0.001	-0.702909																	Sqrdl	sulfide quinone reductase-like (yeast)	-0.863369
Slc16a2	solute carrier family 16 (monocarboxylic acid transporters), member 2	0.0121	-0.703719																	Adhfe1	alcohol dehydrogenase, iron containing, 1	-0.865421
Sepx1	selenoprotein X 1	0.0002	-0.703719																	Iyd	iodotyrosine deiodinase	-0.866115
Neu2	neuraminidase 2	0.0001	-0.708179																	Slc16a12	solute carrier family 16 (monocarboxylic acid transporters), member 12	-0.867696
Pygb	brain glycogen phosphorylase	0.003	-0.71264																	Abcb6	ATP-binding cassette, sub-family B (MDR/TAP), member 6	-0.877575
Acadsb	acyl-Coenzyme A dehydrogenase, short/branched chain	0.0025	-0.716702																	Hexa	hexosaminidase A	-0.878804
Hexa	hexosaminidase A	0.0165	-0.718322																	Slc16a2	solute carrier family 16 (monocarboxylic acid transporters), member 2	-0.878879
Agxt2l2	alanine-glyoxylate aminotransferase 2-like 2	0.0005	-0.724003																	Nit2	nitrilase family, member 2	-0.878929
Mosc2	MOCO sulphurase C-terminal domain containing 2	0.0001	-0.728052																	Slc25a12	solute carrier family 25 (mitochondrial carrier, Aralar), member 12	-0.885003
Ech1	enoyl coenzyme A hydratase 1, peroxisomal	0.002	-0.728862																	Dpyd	dihydropyrimidine dehydrogenase	-0.886159
Qdpr	quinoid dihydropteridine reductase	0.0022	-0.728862																	Dhrs7	dehydrogenase/reductase (SDR family) member 7	-0.89239
Cps1	carbamoyl-phosphate synthetase 1	0.0045	-0.729672																	Prdx3	peroxiredoxin 3	-0.897174
Pfkp	phosphofructokinase, platelet	0.0226	-0.731304																	Mttp	microsomal triglyceride transfer protein	-0.901733
Dpyd	dihydropyrimidine dehydrogenase	0.001	-0.733734																	Glud1	glutamate dehydrogenase 1	-0.906461
Alad	aminolevulinate, delta-, dehydratase	1.7e-05	-0.734544																	Cps1	carbamoyl-phosphate synthetase 1	-0.907844
Mgat1	mannoside acetylglucosaminyltransferase 1	0.0002	-0.737783																	Bdh1	3-hydroxybutyrate dehydrogenase, type 1	-0.911448
Fmo2	flavin containing monooxygenase 2	3.2e-05	-0.738606																	Bphl	biphenyl hydrolase-like (serine hydrolase, breast epithelial mucin-associated antigen)	-0.916417
Slco3a1	solute carrier organic anion transporter family, member 3a1	0.0003	-0.739416																	Fdft1	farnesyl diphosphate farnesyl transferase 1	-0.933984
Nsdhl	NAD(P) dependent steroid dehydrogenase-like	0.0051	-0.741035																	Lyplal1	lysophospholipase-like 1	-0.93582
Naprt1	nicotinate phosphoribosyltransferase domain containing 1	0.0026	-0.746717																	Sord	sorbitol dehydrogenase	-0.947086
Kctd9	potassium channel tetramerisation domain containing 9	0.001	-0.751576																	Nnt	nicotinamide nucleotide transhydrogenase	-0.964857
P2rx4	purinergic receptor P2X, ligand-gated ion channel 4	0.0012	-0.751576																	Afmid	arylformamidase	-0.966953
Aadat	aminoadipate aminotransferase	1.6e-05	-0.758479																	Enpp2	ectonucleotide pyrophosphatase/phosphodiesterase 2	-0.972545
Gch1	GTP cyclohydrolase 1	0.0008	-0.758878																	Phyhd1	phytanoyl-CoA dioxygenase domain containing 1	-0.973119
Nit2	nitrilase family, member 2	0.0003	-0.762129																	Kmo	kynurenine 3-monooxygenase (kynurenine 3-hydroxylase)	-0.975191
Abcb6	ATP-binding cassette, sub-family B (MDR/TAP), member 6	0.0008	-0.762939																	Mthfd2	methylenetetrahydrofolate dehydrogenase (NAD+ dependent), methenyltetrahydrofolate cyclohydrolase	-0.975894
Abhd6	abhydrolase domain containing 6	4.9e-05	-0.767799																	Slc35d2	solute carrier family 35, member D2	-0.977635
Amdhd2	amidohydrolase domain containing 2	0.0039	-0.7751																	P2rx4	purinergic receptor P2X, ligand-gated ion channel 4	-0.981505
Atp8b1	ATPase, class I, type 8B, member 1	0.0078	-0.77591																	Sephs2	selenophosphate synthetase 2	-0.990374
Prdx3	peroxiredoxin 3	0.0006	-0.777542																	Cpt1a	carnitine palmitoyltransferase 1a, liver	-0.991911
Upb1	ureidopropionase, beta	0.0004	-0.780781																	Kctd3	potassium channel tetramerisation domain containing 3	-0.993242
Aldoc	aldolase C, fructose-bisphosphate	0.0236	-0.780781																	Amacr	alpha-methylacyl-CoA racemase	-0.994018
Bcmo1	beta-carotene 15,15'-monooxygenase	0.0233	-0.783211																	Srxn1	sulfiredoxin 1 homolog (S. cerevisiae)	-0.996421
Dhrs7	dehydrogenase/reductase (SDR family) member 7	0.0007	-0.784843																	Hsd17b7	hydroxysteroid (17-beta) dehydrogenase 7	-0.99674
Pccb	propionyl Coenzyme A carboxylase, beta polypeptide	0.0002	-0.796194																	Slc7a5	solute carrier family 7 (cationic amino acid transporter, y+ system), member 5	-0.998765
Bdh1	3-hydroxybutyrate dehydrogenase, type 1	0.0003	-0.796605																	Ugp2	UDP-glucose pyrophosphorylase 2	-1.00818
Cnp	2',3'-cyclic nucleotide 3' phosphodiesterase	2.1e-05	-0.807545																	Atp8b1	ATPase, class I, type 8B, member 1	-1.01457
Bphl	biphenyl hydrolase-like (serine hydrolase, breast epithelial mucin-associated antigen)	2e-06	-0.807956																	Slc22a1	solute carrier family 22 (organic cation transporter), member 1	-1.01759
Iyd	iodotyrosine deiodinase	0.0005	-0.809576																	Atp7b	ATPase, Cu++ transporting, beta polypeptide	-1.01994
Pld1	phospholipase D1	2.8e-06	-0.809974																	Vkorc1	vitamin K epoxide reductase complex, subunit 1	-1.025
Afmid	arylformamidase	0.0003	-0.812416																	Rrm2	ribonucleotide reductase M2	-1.02918
Sqrdl	sulfide quinone reductase-like (yeast)	0.0002	-0.813226																	Bhmt2	betaine-homocysteine methyltransferase 2	-1.03657
Pcyt2	phosphate cytidylyltransferase 2, ethanolamine	0.0079	-0.818908																	Tpk1	thiamine pyrophosphokinase	-1.03674
Hsd17b7	hydroxysteroid (17-beta) dehydrogenase 7	0.001	-0.827019																	Agxt2	alanine-glyoxylate aminotransferase 2	-1.04328
Gstt2	glutathione S-transferase, theta 2	0.0005	-0.828639																	Tst	thiosulfate sulfurtransferase, mitochondrial	-1.05024
Adk	adenosine kinase	0.0001	-0.831891																	Bcmo1	beta-carotene 15,15'-monooxygenase	-1.0509
Dgat2	diacylglycerol O-acyltransferase 2	0.0158	-0.832701																	Maob	monoamine oxidase B	-1.06141
Slc25a12	solute carrier family 25 (mitochondrial carrier, Aralar), member 12	5.2e-06	-0.842432																	Slc22a18	solute carrier family 22 (organic cation transporter), member 18	-1.06262
St3gal5	ST3 beta-galactoside alpha-2,3-sialyltransferase 5	0.001	-0.846082																	Crot	carnitine O-octanoyltransferase	-1.06476
Glud1	glutamate dehydrogenase 1	2.4e-08	-0.848113																	Slc26a1	solute carrier family 26 (sulfate transporter), member 1	-1.06607
Cth	cystathionase (cystathionine gamma-lyase)	4.1e-05	-0.850543																	Gstm2	glutathione S-transferase, mu 2	-1.07176
Srxn1	sulfiredoxin 1 homolog (S. cerevisiae)	0.0005	-0.853782																	Acot12	acyl-CoA thioesterase 12	-1.08002
Dpysl2	dihydropyrimidinase-like 2	0.0004	-0.855414																	Slc35d1	solute carrier family 35 (UDP-glucuronic acid/UDP-N-acetylgalactosamine dual transporter), member D1	-1.08068
Sult1a1	sulfotransferase family 1A, phenol-preferring, member 1	3.2e-06	-0.872447																	Mocos	molybdenum cofactor sulfurase	-1.09961
Mocos	molybdenum cofactor sulfurase	2.2e-05	-0.873257																	Pcyt2	phosphate cytidylyltransferase 2, ethanolamine	-1.10651
Ucp2	uncoupling protein 2 (mitochondrial, proton carrier)	0.0001	-0.875288																	Echdc2	enoyl Coenzyme A hydratase domain containing 2	-1.10885
Ugp2	UDP-glucose pyrophosphorylase 2	0.0031	-0.877306																	Gstz1	glutathione transferase zeta 1 (maleylacetoacetate isomerase)	-1.10997
Asns	asparagine synthetase	0.0035	-0.878128																	Pipox	pipecolic acid oxidase	-1.11515
Lyplal1	lysophospholipase-like 1	0.0001	-0.887859																	Chst12	carbohydrate sulfotransferase 12	-1.13636
Slc35d1	solute carrier family 35 (UDP-glucuronic acid/UDP-N-acetylgalactosamine dual transporter), member D1	0.0014	-0.89759																	Gstm4	glutathione S-transferase, mu 4	-1.14551
Slc16a7	solute carrier family 16 (monocarboxylic acid transporters), member 7	0.0009	-0.906113																	Slc6a6	solute carrier family 6 (neurotransmitter transporter, taurine), member 6	-1.15433
Ddt	D-dopachrome tautomerase	2.2e-05	-0.907321																	Slc41a2	solute carrier family 41, member 2	-1.15912
Acot12	acyl-CoA thioesterase 12	0.0002	-0.911383																	Pter	phosphotriesterase related	-1.16536
Acat2	acetyl-Coenzyme A acetyltransferase 2	0.0005	-0.938956																	St3gal1	ST3 beta-galactoside alpha-2,3-sialyltransferase 1	-1.16538
Adhfe1	alcohol dehydrogenase, iron containing, 1	0.0021	-0.940987																	Inpp1	inositol polyphosphate-1-phosphatase	-1.17721
Nnt	nicotinamide nucleotide transhydrogenase	1.3e-06	-0.943828																	Ugdh	UDP-glucose dehydrogenase	-1.18436
Slc16a12	solute carrier family 16 (monocarboxylic acid transporters), member 12	0.0008	-0.9487																	Galm	galactose mutarotase	-1.18528
Agxt2	alanine-glyoxylate aminotransferase 2	9.9e-06	-0.950319																	Pam	peptidylglycine alpha-amidating monooxygenase	-1.18963
Pla2g12b	phospholipase A2, group XIIB	0.0002	-0.952749																	Dgat2	diacylglycerol O-acyltransferase 2	-1.19596
Cpt1a	carnitine palmitoyltransferase 1a, liver	0.0003	-0.954369																	Acat2	acetyl-Coenzyme A acetyltransferase 2	-1.2129
Slc41a2	solute carrier family 41, member 2	0.0004	-0.980334																	Scn7a	sodium channel, voltage-gated, type VII, alpha	-1.22246
Fdft1	farnesyl diphosphate farnesyl transferase 1	0.0044	-0.981144																	Dmgdh	dimethylglycine dehydrogenase precursor	-1.23791
Sord	sorbitol dehydrogenase	0.0062	-0.982764																	Cpt1c	carnitine palmitoyltransferase 1c	-1.25829
Phyh	phytanoyl-CoA hydroxylase	0.0002	-0.984384																	Fads2	fatty acid desaturase 2	-1.27658
Vkorc1	vitamin K epoxide reductase complex, subunit 1	0.0003	-0.986813																	Slc22a23	solute carrier family 22, member 23	-1.28526
Pipox	pipecolic acid oxidase	0.0002	-0.990065																	Slc10a2	solute carrier family 10, member 2	-1.28931
Ugdh	UDP-glucose dehydrogenase	0.0029	-0.990065																	Phyh	phytanoyl-CoA hydroxylase	-1.29253
Scn7a	sodium channel, voltage-gated, type VII, alpha	0.0028	-0.992495																	Slc4a4	solute carrier family 4 (anion exchanger), member 4	-1.29786
Atp7b	ATPase, Cu++ transporting, beta polypeptide	3.7e-05	-1.00305																	Pla2g12b	phospholipase A2, group XIIB	-1.30658
Gstz1	glutathione transferase zeta 1 (maleylacetoacetate isomerase)	8.9e-08	-1.01764																	Ldhd	lactate dehydrogenase D	-1.30685
Slc22a18	solute carrier family 22 (organic cation transporter), member 18	0.0002	-1.02413																	A1cf	APOBEC1 complementation factor	-1.3232
Enpp2	ectonucleotide pyrophosphatase/phosphodiesterase 2	0.0002	-1.02454																	Agl	amylo-1,6-glucosidase, 4-alpha-glucanotransferase	-1.32943
Galm	galactose mutarotase	0.0066	-1.02738																	Lpin2	lipin 2	-1.35804
Bhmt2	betaine-homocysteine methyltransferase 2	0.0008	-1.02859																	Tm7sf2	transmembrane 7 superfamily member 2	-1.37711
Gstm4	glutathione S-transferase, mu 4	0.0077	-1.029																	Mosc1	MOCO sulphurase C-terminal domain containing 1	-1.38395
Slc35d2	solute carrier family 35, member D2	0.0001	-1.02981																	Stard13	StAR-related lipid transfer (START) domain containing 13	-1.41218
Amacr	alpha-methylacyl-CoA racemase	1.7e-05	-1.0436																	Acaa2	acetyl-Coenzyme A acyltransferase 2 (mitochondrial 3-oxoacyl-Coenzyme A thiolase)	-1.42052
Slc22a1	solute carrier family 22 (organic cation transporter), member 1	0.0011	-1.04929																	Aldh3a2	aldehyde dehydrogenase family 3, subfamily A2	-1.44787
Kctd3	potassium channel tetramerisation domain containing 3	3.2e-05	-1.05821																	Gpld1	glycosylphosphatidylinositol specific phospholipase D1	-1.45332
Inpp1	inositol polyphosphate-1-phosphatase	0.0029	-1.05902																	Slc25a30	solute carrier family 25, member 30	-1.49352
St3gal1	ST3 beta-galactoside alpha-2,3-sialyltransferase 1	0.0026	-1.06875																	Abcc2	ATP-binding cassette, sub-family C (CFTR/MRP), member 2	-1.49582
Pter	phosphotriesterase related	5.4e-06	-1.07362																	Fmo5	flavin containing monooxygenase 5	-1.51122
Lpin2	lipin 2	0.0007	-1.07605																	Shmt1	serine hydroxymethyltransferase 1 (soluble)	-1.51126
Echdc2	enoyl Coenzyme A hydratase domain containing 2	8.7e-08	-1.08497																	Nme3	NME/NM23 nucleoside diphosphate kinase 3	-1.51162
Tm7sf2	transmembrane 7 superfamily member 2	4.6e-07	-1.08538																	Hmgcs1	3-hydroxy-3-methylglutaryl-Coenzyme A synthase 1	-1.51238
Slc22a23	solute carrier family 22, member 23	0.0011	-1.08578																	Aass	aminoadipate-semialdehyde synthase	-1.52909
Ldhd	lactate dehydrogenase D	4.6e-05	-1.09592																	Ddah2	dimethylarginine dimethylaminohydrolase 2	-1.54001
Phyhd1	phytanoyl-CoA dioxygenase domain containing 1	3.1e-06	-1.09876																	Pah	phenylalanine hydroxylase	-1.54059
Slc7a5	solute carrier family 7 (cationic amino acid transporter, y+ system), member 5	0.0007	-1.1093																	Dhcr7	7-dehydrocholesterol reductase	-1.54228
Slc26a1	solute carrier family 26 (sulfate transporter), member 1	0.0027	-1.10971																	Slc16a1	solute carrier family 16 (monocarboxylic acid transporters), member 1	-1.55064
Gstm2	glutathione S-transferase, mu 2	0.0001	-1.11337																	Lcat	lecithin cholesterol acyltransferase	-1.56266
Fads2	fatty acid desaturase 2	0.0013	-1.11337																	Hpgd	hydroxyprostaglandin dehydrogenase 15 (NAD)	-1.58243
Agl	amylo-1,6-glucosidase, 4-alpha-glucanotransferase	3e-06	-1.1158																	Agmat	agmatine ureohydrolase (agmatinase)	-1.58337
Tpk1	thiamine pyrophosphokinase	0.0001	-1.12026																	Elovl7	ELOVL family member 7, elongation of long chain fatty acids (yeast)	-1.58468
Crot	carnitine O-octanoyltransferase	0.0005	-1.12959																	Gclc	glutamate-cysteine ligase, catalytic subunit	-1.60289
Dmgdh	dimethylglycine dehydrogenase precursor	0.0005	-1.14986																	Cyp7b1	cytochrome P450, family 7, subfamily b, polypeptide 1	-1.60428
Mosc1	MOCO sulphurase C-terminal domain containing 1	0.0003	-1.15351																	Elovl6	ELOVL family member 6, elongation of long chain fatty acids (yeast)	-1.606
Slc4a4	solute carrier family 4 (anion exchanger), member 4	0.0003	-1.17421																	Fmo1	flavin containing monooxygenase 1	-1.63082
Pam	peptidylglycine alpha-amidating monooxygenase	0.0017	-1.17907																	Gss	glutathione synthetase	-1.63532
Slc6a6	solute carrier family 6 (neurotransmitter transporter, taurine), member 6	3.9e-06	-1.18718																	Abca1	ATP-binding cassette, sub-family A (ABC1), member 1	-1.6559
Tst	thiosulfate sulfurtransferase, mitochondrial	3.8e-06	-1.19083																	Lss	lanosterol synthase	-1.66801
Slc10a2	solute carrier family 10, member 2	3.9e-05	-1.19083																	Slc16a6	solute carrier family 16 (monocarboxylic acid transporters), member 6	-1.6778
Abcc2	ATP-binding cassette, sub-family C (CFTR/MRP), member 2	0.0001	-1.19773																	Cyp27a1	cytochrome P450, family 27, subfamily a, polypeptide 1	-1.68145
A1cf	APOBEC1 complementation factor	4e-06	-1.2326																	Abcc3	ATP-binding cassette, sub-family C (CFTR/MRP), member 3	-1.68636
Mthfd2	methylenetetrahydrofolate dehydrogenase (NAD+ dependent), methenyltetrahydrofolate cyclohydrolase	0.0001	-1.25573																	Slc6a12	solute carrier family 6 (neurotransmitter transporter, betaine/GABA), member 12	-1.70866
Acaa2	acetyl-Coenzyme A acyltransferase 2 (mitochondrial 3-oxoacyl-Coenzyme A thiolase)	0.0008	-1.27478																	Chka	choline kinase alpha	-1.72045
Gpld1	glycosylphosphatidylinositol specific phospholipase D1	3.1e-06	-1.28452																	Dhcr24	24-dehydrocholesterol reductase	-1.74652
Aldh3a2	aldehyde dehydrogenase family 3, subfamily A2	0.0012	-1.29506																	Mboat1	membrane bound O-acyltransferase domain containing 1	-1.77345
Lcat	lecithin cholesterol acyltransferase	0.0041	-1.30156																	Hyal1	hyaluronoglucosaminidase 1	-1.78454
Fmo5	flavin containing monooxygenase 5	0.0082	-1.30724																	Bche	butyrylcholinesterase	-1.79458
Hmgcs1	3-hydroxy-3-methylglutaryl-Coenzyme A synthase 1	0.0003	-1.30886																	Entpd5	ectonucleoside triphosphate diphosphohydrolase 5	-1.79529
Dhcr7	7-dehydrocholesterol reductase	0.0001	-1.38024																	Uap1l1	UDP-N-acteylglucosamine pyrophosphorylase 1-like 1	-1.81718
Entpd5	ectonucleoside triphosphate diphosphohydrolase 5	0.0003	-1.38916																	Tdo2	tryptophan 2,3-dioxygenase	-1.84967
Enpp5	ectonucleotide pyrophosphatase/phosphodiesterase 5	0.0011	-1.40052																	Enpp5	ectonucleotide pyrophosphatase/phosphodiesterase 5	-1.85806
Elovl7	ELOVL family member 7, elongation of long chain fatty acids (yeast)	0.0021	-1.40131																	Glyat	glycine-N-acyltransferase	-1.86602
Abcc3	ATP-binding cassette, sub-family C (CFTR/MRP), member 3	4.9e-07	-1.40457																	Gbe1	glucan (1,4-alpha-), branching enzyme 1	-1.89619
Chst12	carbohydrate sulfotransferase 12	0.0001	-1.40944																	Lipc	lipase, hepatic	-1.90266
Rrm2	ribonucleotide reductase M2	5.6e-06	-1.4143																	Sc4mol	sterol-C4-methyl oxidase-like	-1.90403
Cyp27a1	cytochrome P450, family 27, subfamily a, polypeptide 1	0.0001	-1.42567																	Arsg	arylsulfatase G	-1.90696
Stard13	StAR-related lipid transfer (START) domain containing 13	4e-06	-1.44676																	Scp2	sterol carrier protein 2, liver	-1.96293
Agmat	agmatine ureohydrolase (agmatinase)	0.0003	-1.46419																	Acss2	acyl-CoA synthetase short-chain family member 2	-1.96414
Slc16a1	solute carrier family 16 (monocarboxylic acid transporters), member 1	0.0006	-1.47109																	Gstm1	glutathione S-transferase, mu 1	-1.96569
Dhcr24	24-dehydrocholesterol reductase	0.0004	-1.4792																	Sqle	squalene epoxidase	-1.99305
Slc25a30	solute carrier family 25, member 30	2.5e-07	-1.48894																	Mat1a	methionine adenosyltransferase I, alpha	-2.02292
Gclc	glutamate-cysteine ligase, catalytic subunit	8.3e-08	-1.50111																	Sdr42e1	short chain dehydrogenase/reductase family 42E, member 1	-2.02583
Cpt1c	carnitine palmitoyltransferase 1c	2.1e-06	-1.51489																	Tat	tyrosine aminotransferase	-2.03816
Gss	glutathione synthetase	9.6e-07	-1.52381																	Slc7a11	solute carrier family 7 (cationic amino acid transporter, y+ system), member 11	-2.07357
Cyp7b1	cytochrome P450, family 7, subfamily b, polypeptide 1	5.1e-09	-1.54816																	Aadac	arylacetamide deacetylase (esterase)	-2.08733
Lss	lanosterol synthase	0.0001	-1.55302																	Psat1	phosphoserine aminotransferase 1	-2.16396
Sc4mol	sterol-C4-methyl oxidase-like	0.0005	-1.55463																	Gsta3	glutathione S-transferase, alpha 3	-2.17122
Tdo2	tryptophan 2,3-dioxygenase	0.0042	-1.5587																	Ftcd	formiminotransferase cyclodeaminase	-2.23251
Pah	phenylalanine hydroxylase	0.0008	-1.57816																	Sgms2	sphingomyelin synthase 2	-2.23595
Nme3	NME/NM23 nucleoside diphosphate kinase 3	2.7e-06	-1.58627																	Gpam	glycerol-3-phosphate acyltransferase, mitochondrial	-2.23927
Abca1	ATP-binding cassette, sub-family A (ABC1), member 1	7.9e-06	-1.68443																	Abcb4	ATP-binding cassette, sub-family B (MDR/TAP), member 4	-2.27876
Slc16a6	solute carrier family 16 (monocarboxylic acid transporters), member 6	1.6e-05	-1.68606																	Aqp9	aquaporin 9	-2.30958
Aass	aminoadipate-semialdehyde synthase	0.0001	-1.68727																	Plcxd2	phosphatidylinositol-specific phospholipase C, X domain containing 2	-2.39225
Hyal1	hyaluronoglucosaminidase 1	0.0009	-1.70633																	Slc25a23	solute carrier family 25 (mitochondrial carrier; phosphate carrier), member 23	-2.4103
Shmt1	serine hydroxymethyltransferase 1 (soluble)	3.3e-06	-1.70957																	Slc44a3	solute carrier family 44, member 3	-2.41248
Fmo1	flavin containing monooxygenase 1	9.8e-07	-1.73228																	Faah	fatty acid amide hydrolase	-2.42584
Gbe1	glucan (1,4-alpha-), branching enzyme 1	0.0006	-1.74201																	Slc38a3	solute carrier family 38, member 3	-2.43999
Slc6a12	solute carrier family 6 (neurotransmitter transporter, betaine/GABA), member 12	3.4e-05	-1.75622																	Gpd1	glycerol-3-phosphate dehydrogenase 1 (soluble)	-2.46119
Lipc	lipase, hepatic	0.001	-1.77041																	Cdo1	cysteine dioxygenase 1, cytosolic	-2.46914
Aadac	arylacetamide deacetylase (esterase)	1.8e-05	-1.77649																	Acot2	acyl-CoA thioesterase 2	-2.52327
Glyat	glycine-N-acyltransferase	5.9e-07	-1.78988																	Slc40a1	solute carrier family 40 (iron-regulated transporter), member 1	-2.56454
Acss2	acyl-CoA synthetase short-chain family member 2	7.9e-09	-1.80205																	Fbp1	fructose bisphosphatase 1	-2.62031
Elovl6	ELOVL family member 6, elongation of long chain fatty acids (yeast)	3.9e-06	-1.81016																	Dpysl3	dihydropyrimidinase-like 3	-2.65345
Bche	butyrylcholinesterase	1.2e-05	-1.82476																	Gamt	guanidinoacetate methyltransferase	-2.71266
Ddah2	dimethylarginine dimethylaminohydrolase 2	4.8e-05	-1.84504																	Abca6	ATP-binding cassette, sub-family A (ABC1), member 6	-2.7132
Sqle	squalene epoxidase	0.0002	-1.85071																	Aqp8	aquaporin 8	-2.74965
Uap1l1	UDP-N-acteylglucosamine pyrophosphorylase 1-like 1	3.7e-07	-1.87911																	Slc27a2	solute carrier family 27 (fatty acid transporter), member 2	-2.76616
Chka	choline kinase alpha	2.4e-05	-1.87992																	Slc6a13	solute carrier family 6 (neurotransmitter transporter, GABA), member 13	-2.83805
Mat1a	methionine adenosyltransferase I, alpha	1.8e-05	-1.90344																	Aldob	aldolase B, fructose-bisphosphate	-2.90064
Scp2	sterol carrier protein 2, liver	0.0009	-1.92047																	Hsd17b2	hydroxysteroid (17-beta) dehydrogenase 2	-2.92198
Cdo1	cysteine dioxygenase 1, cytosolic	6.3e-06	-1.95414																	Ugt1a1	UDP glucuronosyltransferase 1 family, polypeptide A1	-2.95188
Hpgd	hydroxyprostaglandin dehydrogenase 15 (NAD)	0.0005	-2.00403																	Gpt2	glutamic pyruvate transaminase (alanine aminotransferase) 2	-2.97268
Gstm1	glutathione S-transferase, mu 1	1.8e-06	-2.02998																	Gstt1	glutathione S-transferase, theta 1	-3.01951
Arsg	arylsulfatase G	3.1e-09	-2.05514																	Kynu	kynureninase (L-kynurenine hydrolase)	-3.05838
Sdr42e1	short chain dehydrogenase/reductase family 42E, member 1	0.0012	-2.08596																	Hsd17b13	hydroxysteroid (17-beta) dehydrogenase 13	-3.58893
Mboat1	membrane bound O-acyltransferase domain containing 1	8.8e-06	-2.0892																	Gstm3	glutathione S-transferase, mu 3	-3.88006
Slc44a3	solute carrier family 44, member 3	0.0001	-2.14436																	Aldh1a1	aldehyde dehydrogenase family 1, subfamily A1	-3.88674
Slc7a11	solute carrier family 7 (cationic amino acid transporter, y+ system), member 11	9.7e-06	-2.15369																	Gsta4	glutathione S-transferase, alpha 4	-4.02503
Gpam	glycerol-3-phosphate acyltransferase, mitochondrial	1.4e-06	-2.15977
Gsta3	glutathione S-transferase, alpha 3	2.4e-06	-2.19547
Slc38a3	solute carrier family 38, member 3	0.0003	-2.20358
Aqp8	aquaporin 8	0.0009	-2.21372
Fbp1	fructose bisphosphatase 1	0.0024	-2.21818
Abcb4	ATP-binding cassette, sub-family B (MDR/TAP), member 4	0.0001	-2.24333
Tat	tyrosine aminotransferase	2.5e-05	-2.27293
Ftcd	formiminotransferase cyclodeaminase	3.1e-06	-2.30822
Slc25a23	solute carrier family 25 (mitochondrial carrier; phosphate carrier), member 23	9.5e-06	-2.33742
Faah	fatty acid amide hydrolase	4.8e-08	-2.36499
Sgms2	sphingomyelin synthase 2	2.1e-07	-2.38852
Slc40a1	solute carrier family 40 (iron-regulated transporter), member 1	5.2e-06	-2.40069
Gpd1	glycerol-3-phosphate dehydrogenase 1 (soluble)	3.5e-06	-2.42341
Plcxd2	phosphatidylinositol-specific phospholipase C, X domain containing 2	2.8e-06	-2.45098
Slc27a2	solute carrier family 27 (fatty acid transporter), member 2	2.6e-06	-2.47898
Psat1	phosphoserine aminotransferase 1	7e-09	-2.58848
Aqp9	aquaporin 9	8.5e-06	-2.60674
Gamt	guanidinoacetate methyltransferase	1.5e-08	-2.64283
Hsd17b2	hydroxysteroid (17-beta) dehydrogenase 2	0.0003	-2.67082
Ugt1a1	UDP glucuronosyltransferase 1 family, polypeptide A1	0.0124	-2.70813
Acot2	acyl-CoA thioesterase 2	2.9e-05	-2.77626
Kynu	kynureninase (L-kynurenine hydrolase)	0.0001	-2.78518
Abca6	ATP-binding cassette, sub-family A (ABC1), member 6	1.1e-08	-2.79532
Aldob	aldolase B, fructose-bisphosphate	0.0001	-2.81642
Gpt2	glutamic pyruvate transaminase (alanine aminotransferase) 2	0.0002	-2.85089
Slc6a13	solute carrier family 6 (neurotransmitter transporter, GABA), member 13	0.0002	-2.98635
Dpysl3	dihydropyrimidinase-like 3	0.0002	-3.05734
Gstt1	glutathione S-transferase, theta 1	7.2e-06	-3.15184
Aldh1a1	aldehyde dehydrogenase family 1, subfamily A1	1.7e-05	-3.46981
Hsd17b13	hydroxysteroid (17-beta) dehydrogenase 13	0.0001	-3.6787
Gstm3	glutathione S-transferase, mu 3	1.5e-07	-3.92124
Gsta4	glutathione S-transferase, alpha 4	1.3e-06	-3.93786

## Sheet: Table_S8 meta process by TGF
Table S8. Genes altered in distinct metabolic processes uponTGF-β stimulation for 48 h (red: upregulated, green: downregulated)
Glycan				Glutathione				Fatty Acid				Amino Acid				Ion Transport				Cholesterol
Gene ID	p value	Z-score		Gene ID	p value	Z-score		Gene ID	p value	Z-score		Gene ID	p value	Z-score		Gene ID	p value	Z-score		Gene ID	p value	Z-score
Chst2	0.0007	2.6667		Gpx3	1.3e-06	4.26268		Acsbg1	1.7e-05	2.81879		Adc	0.0035	1.02529		Itpr3	0.0002	2.92303		Lbr	0.0082	-0.360195
Chsy3	0.0001	2.6594		Gsto1	5.1e-07	2.78513		Far1	1.2e-05	0.715425		Gldc	0.0023	0.942958		Kctd11	1.1e-07	2.86828		Pmvk	0.0029	-0.492815
Man1C1	0.0006	1.74399		Gstcd	0.0039	0.241294		Acox3	0.0012	0.522772		Pcyox1L	1.4e-05	0.818038		Cacnb3	1.3e-06	2.04534		Mvk	0.0007	-0.675323
Galnt10	2.2e-05	1.69654		Gstk1	0.0182	-0.343562		Acbd3	0.0002	0.416499		Sccpdh	0.0041	0.36703		Atp1B1	8e-07	1.93664		Ebp	0.001	-0.702909
Gba2	1.6e-05	1.49496		Gpx2	0.0068	-0.365054		Elovl4	0.0017	0.186947		Ado	0.0182	0.335391		Clcn5	1.1e-06	1.81172		Nsdhl	0.0051	-0.741035
Mgat5	1e-06	1.40452		Gsta2	0.0003	-0.374785		Acsl6	0.0013	0.089605		Mtr	0.0382	0.304567		Atp1B3	1.5e-05	1.20091		Hsd17B7	0.001	-0.827019
St6Galnac4	0.0041	1.19848		Mgst1	0.0001	-0.560957		Acsm1	0.0004	-0.0933106		Agxt	0.0009	0.259546		Clic4	3.3e-06	1.19118		Fdft1	0.0044	-0.981144
Chpf	6.2e-06	1.0545		Gstp1	7.3e-06	-0.616115		Lipn	0.0051	-0.174435		Haao	0.0077	-0.0645165		Slc30A3	0.0011	1.00542		Tm7Sf2	4.6e-07	-1.08538
Chsy1	0.009	1.03949		Gstm5	0.0006	-0.627466		Acacb	0.0024	-0.189038		Inmt	0.0119	-0.110754		Clic1	2.3e-07	0.940525		Lcat	0.0041	-1.30156
B4Galt7	1.7e-05	0.907266		Mgst3	0.0011	-0.64329		Acad10	0.0012	-0.203628		Thnsl2	0.0494	-0.114803		Slc24A3	0.014	0.931196		Hmgcs1	0.0003	-1.30886
St3Gal2	0.0214	0.891855		Gstt2	0.0005	-0.828639		Acsm3	0.0001	-0.238515		Hal	0.0014	-0.118454		Trpm5	0.0001	0.873603		Dhcr7	0.0001	-1.38024
Galnt7	4.1e-06	0.851296		Gstm4	0.0077	-1.029		Cpt1B	0.0092	-0.275831		Aspa	0.0038	-0.135088		Kctd10	6.7e-06	0.870765		Dhcr24	0.0004	-1.4792
B3Galnt2	9e-07	0.676894		Gstm2	0.0001	-1.11337		Cpt2	0.0288	-0.281102		Msrb3	0.0436	-0.162673		Ttyh3	0.002	0.768556		Lss	0.0001	-1.55302
Gcnt2	0.0024	0.609567		Gclc	8.3e-08	-1.50111		Acbd5	0.0065	-0.299754		Agxt2L1	0.0002	-0.208898		Slc39A13	0.0004	0.765312		Sc4Mol	0.0005	-1.55463
Fuca2	0.0013	0.534127		Gss	9.6e-07	-1.52381		Acsm5	0.0007	-0.302196		Pcyox1	0.017	-0.238913		Slc12A7	2e-05	0.708529		Sqle	0.0002	-1.85071
Galnt3	0.0045	0.533316		Gstm1	1.8e-06	-2.02998		Pecr	0.0137	-0.326928		Amdhd1	0.0127	-0.333831		Kctd5	0.0048	0.706096
Sulf2	0.0017	0.513037		Gsta3	2.4e-06	-2.19547		Ehhadh	0.0142	-0.327339		Crym	0.0016	-0.355722		Slc39A2	0.0137	0.572659
Galnt1	0.0069	0.499248		Gstt1	7.2e-06	-3.15184		Fads3	0.003	-0.331389		Msrb2	0.0033	-0.382498		Kcnk1	0.0006	0.543456
Manea	0.0017	0.464367		Gstm3	1.5e-07	-3.92124		Decr2	0.0034	-0.33545		Gpt	0.0029	-0.408451		Ttyh2	4.5e-05	0.538995
B3Gnt3	0.0004	0.456255		Gsta4	1.3e-06	-3.93786		Acsf3	0.0108	-0.341132		Amt	0.0034	-0.426306		Kcnh1	0.0047	0.534127
Man1A2	1e-05	0.456255						Hadh	0.0035	-0.341954		Sardh	0.0035	-0.487944		Atp2B1	0.0019	0.531694
Alg5	0.0002	0.384873						Hacl1	0.0014	-0.347611		Aldh4A1	0.0062	-0.500926		Slc31A1	2.5e-05	0.503304
Ganab	0.0003	0.336202						Echdc3	0.0113	-0.361404		Ccbl1	0.0016	-0.519578		Slc39A9	0.0016	0.486278
Fut8	0.008	0.322006						Acadl	0.0328	-0.40196		Pcbd1	2e-05	-0.52283		Atp1A1	4.1e-06	0.434353
C1Galt1	0.0026	0.268875						Acad11	0.0001	-0.428735		Suox	0.0067	-0.572307		Atp2C1	0.0069	0.432731
Csgalnact1	0.045	0.264818						Pnpla2	0.0164	-0.448197		Sephs2	0.0033	-0.689926		Slc39A10	0.0061	0.422183
Man2B2	0.0009	0.259951						Acsl4	0.0008	-0.450639		Kmo	0.0031	-0.693988		Cacna1G	0.0174	0.410019
B3Galt6	0.0022	0.254675						Mgll	0.0004	-0.480642		Sepx1	0.0002	-0.703719		Slc12A2	0.0471	0.249407
Pigt	0.0005	-0.112374						Acadm	0.0075	-0.483894		Agxt2L2	0.0005	-0.724003		Atp7A	0.0005	0.244539
Ddost	0.0014	-0.128596						Acat1	0.0357	-0.504166		Aadat	1.6e-05	-0.758479		Kctd2	0.0115	0.195058
B4Galt2	0.004	-0.227974						Decr1	0.0014	-0.554465		Amdhd2	0.0039	-0.7751		Kcnk3	0.0015	0.161396
Fn3Krp	0.0381	-0.256357						Acsl5	0.0008	-0.591782		Afmid	0.0003	-0.812416		Kcnk7	0.005	0.0977175
Gtdc1	1.9e-05	-0.431975						Fads1	1.9e-05	-0.64694		Cth	4.1e-05	-0.850543		Kcnq4	0.0214	0.0932557
Pigl	0.0053	-0.494435						Etfb	1.3e-05	-0.65018		Asns	0.0035	-0.878128		Hcn1	0.0145	0.0782494
St3Gal4	0.0144	-0.545544						Acsl1	2.6e-05	-0.654229		Agxt2	9.9e-06	-0.950319		Cacng7	0.0103	0.0628368
Pomt1	0.0011	-0.552036						Sdr39U1	1.6e-05	-0.665592		Pipox	0.0002	-0.990065		Trpm1	0.0391	0.0547256
Aga	0.0002	-0.552846						Mttp	0.002	-0.667212		Bhmt2	0.0008	-1.02859		Scn3A	0.0018	-0.0251691
Neu1	0.0007	-0.660733						Acadsb	0.0025	-0.716702		Dmgdh	0.0005	-1.14986		Grin2B	0.0001	-0.109944
Neu2	0.0001	-0.708179						Ech1	0.002	-0.728862		Tdo2	0.0042	-1.5587		Slc30A10	9.8e-06	-0.115215
Hexa	0.0165	-0.718322						Dgat2	0.0158	-0.832701		Pah	0.0008	-1.57816		Clic5	0.0019	-0.137517
Mgat1	0.0002	-0.737783						Acat2	0.0005	-0.938956		Aass	0.0001	-1.68727		Slc39A6	0.0233	-0.220261
St3Gal5	0.001	-0.846082						Cpt1A	0.0003	-0.954369		Mat1A	1.8e-05	-1.90344		Orai3	0.0148	-0.27623
St3Gal1	0.0026	-1.06875						Phyh	0.0002	-0.984384		Cdo1	6.3e-06	-1.95414		Vdac1	0.004	-0.294894
Gpld1	3.1e-06	-1.28452						Echdc2	8.7e-08	-1.08497		Tat	2.5e-05	-2.27293		Clcn3	0.0024	-0.393849
Chst12	0.0001	-1.40944						Phyhd1	3.1e-06	-1.09876		Ftcd	3.1e-06	-2.30822		Clcc1	0.0008	-0.449007
Hyal1	0.0009	-1.70633						Fads2	0.0013	-1.11337		Kynu	0.0001	-2.78518		Itpr1	0.0091	-0.455499
								Acaa2	0.0008	-1.27478		Gpt2	0.0002	-2.85089		Clcn6	0.0033	-0.45834
								Elovl7	0.0021	-1.40131						Kcnk5	3.1e-06	-0.487944
Z-score	-3		0		3			Cpt1C	2.1e-06	-1.51489						Kctd9	0.001	-0.751576
								Lipc	0.001	-1.77041						P2Rx4	0.0012	-0.751576
								Acss2	7.9e-09	-1.80205						Slc41A2	0.0004	-0.980334
								Elovl6	3.9e-06	-1.81016						Scn7A	0.0028	-0.992495
								Scp2	0.0009	-1.92047						Atp7B	3.7e-05	-1.00305
								Sdr42E1	0.0012	-2.08596						Kctd3	3.2e-05	-1.05821
								Faah	4.8e-08	-2.36499						Slc40A1	5.2e-06	-2.40069

## Sheet: Table_S9 lipid meta genes
Table S9. Lipid metabolism related pathway annotation, molecular function, cellular biological process and biology processes of downregulated genes upon TGF-β stimulation.
KEGG pathway
Term	Count	Genes
mmu00071:Fatty acid degradation	23	CPT1C, ACAA2, CPT1B, ECI2, ACADSB, ACADM, CPT2, EHHADH, ACADL, ACAT2, ACAT1, CPT1A, ALDH3A2, ALDH7A1, ACSL1, ADH1, ADH4, ALDH2, ACSL4, HADH, ACAA1B, ALDH9A1, ACSL5
mmu01212:Fatty acid metabolism	22	CPT1C, ACAA2, CPT1B, ACADSB, ACADM, CPT2, SCD2, EHHADH, FADS1, FADS2, PPT1, ACADL, ACAT2, ACAT1, CPT1A, PECR, ACSL1, ELOVL6, ACSL4, HADH, ACAA1B, ACSL5
mmu01040:Biosynthesis of unsaturated fatty acids	9	PECR, BAAT, SCD2, FADS1, ACOT2, FADS2, ELOVL6, ACAA1B, ACOT4
mmu04975:Fat digestion and absorption	9	APOA1, ABCG5, DGAT2, PLA2G12B, SCARB1, FABP1, ABCA1, FABP2, MTTP
mmu00062:Fatty acid elongation	7	ACAA2, ACOT2, ELOVL7, PPT1, ELOVL6, HADH, ACOT4
Molecular function
Term	Count	Genes
GO:0008289~lipid binding	46	SNX18, OSBP, C3, NR3C2, SNX2, TTPA, PAQR7, APOC2, NR3C1, SEC14L4, ESYT2, ACBD5, STARD13, ANXA6, APOA2, STARD5, APOA1, STARD4, PACSIN3, PACSIN2, PGRMC1, OSBPL1A, SDPR, APOC3, ACOT12, APOH, MGLL, OSBPL8, ESR1, ERLIN1, RACGAP1, DBI, GLTP, MTTP, TEX2, FAAH, APOL9A, FABP1, FABP2, APOL9B, LIPC, APOL7A, GRB7, SCP2, EPN1, SNX10
GO:0000062~fatty-acyl-CoA binding	12	SOAT2, ECI2, ACADSB, ACADM, HNF4A, ACAD11, ACADL, DBI, SCP2, ACAD10, HMGCL, ACBD5
GO:0005319~lipid transporter activity	7	APOA2, APOA1, GM2A, APOC4, ATP8B1, APOM, MTTP
GO:0055102~lipase inhibitor activity	5	APOA2, APOA1, APOC3, APOC2, FAF2
GO:0030169~low-density lipoprotein particle binding	7	LDLR, CRP, SORL1, PCSK9, SCARB1, LIPC, LSR
GO:0034185~apolipoprotein binding	6	PCSK9, SCARB1, ABCA1, LIPC, PLG, MTTP
GO:0050750~low-density lipoprotein particle receptor binding	7	SYT1, CRP, LANCL1, PCSK9, LRP2, LDLRAP1, SLC9A3R2
GO:0005324~long-chain fatty acid transporter activity	4	ABCD1, ABCD3, FABP1, FABP2
GO:0070653~high-density lipoprotein particle receptor binding	3	APOA2, APOA1, APOC3
GO:0016298~lipase activity	4	AADAC, LIPA, LYPLA1, LIPC
GO:0015645~fatty acid ligase activity	3	ACSM3, ACSM1, ACSM5
GO:0005548~phospholipid transporter activity	4	APOA1, OSBPL8, ABCA1, MTTP
Cellular components
Term	Count	Genes
GO:0034364~high-density lipoprotein particle	12	APOA2, APOA1, LCAT, APOF, APOC4, GPLD1, APOC1, APOH, SAA4, ABCA1, LIPC, APOM
GO:0034361~very-low-density lipoprotein particle	10	APOA2, APOA1, APOC4, APOC3, APOC1, APOH, APOC2, PCYOX1, LSR, APOM
GO:0034362~low-density lipoprotein particle	6	LDLR, APOF, SORL1, APOC2, LSR, APOM
Biological process
Term	Count	Genes
GO:0006629~lipid metabolic process	127	CDIPT, SGMS2, EHHADH, SGMS1, FDFT1, PECR, SLC16A1, APOA1, INSIG2, APOF, LCAT, SULT1A1, INSIG1, ELOVL7, CES1D, ELOVL6, HADH, HMGCL, ACAA2, PLD1, SPTLC2, LYPLA1, PNPLA2, NAPEPLD, HNF4A, SULT1B1, LCLAT1, MVK, NEU1, NEU2, CROT, CHKA, HACL1, ACADSB, FDX1, PAFAH2, ENPP2, HMGCS1, APOC2, APOC3, PLCH1, ANGPTL3, SCD2, EPHX2, CIDEA, ACACB, DAGLB, CYP7B1, BAAT, JAZF1, PLCXD2, TM7SF2, CYB5R3, CYB5R1, CPT2, LD…
GO:0006631~fatty acid metabolic process	57	CPT2, EHHADH, ECHDC2, ACSF3, NDUFS6, PECR, APOA2, ACOT12, MGLL, ELOVL7, ELOVL6, HADH, ACAA2, ACADM, ACNAT1, ADIPOR2, DECR2, LYPLA1, DECR1, ACADL, LPIN2, ANKRD23, H2-KE6, GPAM, SLC27A2, CROT, SLC27A5, DEGS1, ACADSB, ECH1, C3, ACSL1, PER2, PRKAA2, ANGPTL3, ACSL4, ACAA1B, ACSL5, CPT1C, CPT1B, SCD2, LIPA, FADS1, AMACR, FADS3, FADS2, ACACB, FADS6, CPT1A, ACSM3, ACSM1, BAAT, FABP2, AACS, LIPC, HPGD, AC…
GO:0008203~cholesterol metabolic process	38	TM7SF2, CYB5R3, CYP51, LDLR, FDX1, SORL1, APOC1, HMGCS1, ABCA2, ABCA1, PMVK, FDFT1, APOA2, APOA1, INSIG2, LCAT, APOF, DHCR7, INSIG1, APOC3, PCSK9, FGL1, PRKAA2, CAT, ANGPTL3, NSDHL, DHCR24, SOAT2, EBP, ERLIN1, LDLRAP1, MTTP, CYP7B1, CYP27A1, SQLE, MVK, LIPC, CLN6
GO:0008202~steroid metabolic process	34	TM7SF2, CYB5R3, CYP51, CYB5R1, LDLR, 0610007P14RIK, FDX1, SORL1, HMGCS1, PMVK, FDFT1, APOA1, INSIG2, AKR1C6, LCAT, APOF, DHCR7, SULT1A1, INSIG1, PCSK9, SRD5A1, PRKAA2, NSDHL, DHCR24, SOAT2, EBP, CYP3A13, ERLIN1, LDLRAP1, MTTP, CYP7B1, DHRS4, SULT1B1, MVK
GO:0006635~fatty acid beta-oxidation	23	CPT1C, ACAA2, CPT1B, ECI2, ACADM, ECH1, EHHADH, ABCD1, ECHDC2, DECR1, SESN2, ACAT2, ACAT1, CPT1A, PEX7, AUH, ABCD3, BDH2, HIBCH, HADH, ACAA1B, SLC27A2, CROT
GO:0006695~cholesterol biosynthetic process	18	TM7SF2, CYP51, CYB5R3, EBP, HMGCS1, LSS, PMVK, FDFT1, APOA1, INSIG2, DHCR7, INSIG1, CES1D, MVK, PRKAA2, HSD17B7, DHCR24, NSDHL
GO:0006869~lipid transport	31	OSBP, LDLR, SORL1, APOC1, APOC2, ESYT2, ABCA3, ABCA6, TRIAP1, STARD5, APOA2, STARD4, APOA1, APOC4, OSBPL1A, APOF, APOC3, ATP8B1, TMEM30B, SCARB1, APOM, OSBPL8, ABCA8B, ABCA8A, GLTP, ABCB4, MTTP, APOL9A, APOL9B, APOL7A, SCP2
GO:0042632~cholesterol homeostasis	22	SOAT2, TMEM97, CAV1, HPN, LDLR, EPHX2, ABCA2, ABCA1, LDLRAP1, MTTP, APOA2, APOA1, ABCG5, DGAT2, LCAT, APOC3, PLA2G12B, PCSK9, SCARB1, ANGPTL3, LIPC, NR1H3
GO:0006633~fatty acid biosynthetic process	21	SCD2, FADS1, FADS3, FADS2, ACACB, FADS6, ACSF3, ACSM3, PECR, ACSM1, ABCD3, MGLL, H2-KE6, ELOVL7, PRKAA2, ELOVL6, LIPC, PCCB, ACSM5, DEGS1, NR1H3
GO:0019915~lipid storage	12	PLIN5, CAV1, CRY2, APOA1, GM2A, DGAT2, HEXA, BSCL2, CIDEA, PNPLA2, CRY1, ANGPTL3
GO:0042157~lipoprotein metabolic process	13	LDLR, APOC1, ABCA1, MTTP, APOA2, APOA1, LCAT, APOC3, PCSK9, APOL9A, APOL9B, APOL7A, APOM
GO:0070508~cholesterol import	5	STARD5, STARD4, APOA1, LDLR, SCARB1
GO:0016042~lipid catabolic process	22	PLD1, NCEH1, LIPA, ENPP2, PAFAH2, BSCL2, APOC2, PPT1, PNPLA2, IRS1, DAGLB, NAPEPLD, APOC3, PLA2G12B, LIPN, PLCH1, MGLL, NEU1, CES1D, LIPC, PLCB1, NEU2
GO:0045723~positive regulation of fatty acid biosynthetic process	7	APOA1, HNF4A, AGT, MLXIPL, APOC2, MID1IP1, NR1H3
GO:0055088~lipid homeostasis	11	ASGR2, ACADSB, ACADM, HNF4A, PNPLA2, ACAD11, ACADL, ANGPTL3, ACAD10, ABCB4, NR1H3
GO:0009062~fatty acid catabolic process	5	ECI2, ECH1, FAAH, ACADL, LPIN2
GO:0042953~lipoprotein transport	6	PPARG, APOC3, APOC2, LRP2, LSR, MTTP
GO:0050995~negative regulation of lipid catabolic process	6	PLIN5, APOA2, APOC1, BSCL2, CIDEA, ACACB
GO:0042760~very long-chain fatty acid catabolic process	4	ABCD1, ACOT2, ABCD3, SLC27A2
GO:0015908~fatty acid transport	6	ACSL1, ACSL4, SLC27A2, CROT, SLC27A5, ACSL5
GO:0034383~low-density lipoprotein particle clearance	4	LDLR, DGAT2, SCARB1, LIPC
GO:0034389~lipid particle organization	5	PLIN5, BSCL2, PNPLA2, FAF2, CIDEC

## Sheet: Table_S10 CAV1 in or dependent 
Table S10. CAV1 dependent or independent TGF-β regulated genes
Cav1 dependent genes					Potentially Cav1 dependent genes					Cav1 independent genes
Normal Cav-1 Expression		Cav-1 Knockdown			Upregulated genes		Downregulated genes			Upregulated genes		Downregulated genes
Gene ID	Z-score	Gene ID	Z-score		Gene ID	Δ Z-score (CAV KD- Con)	Gene ID	Δ Z-score (CAV KD- Con)		Gene ID	Avg. Z-score	Gene ID	Avg. Z-score
Slc25a37	1.6795	Cyp4b1	0.932622		Ptgs2	1.62368	Aqp8	-1.07185		Gpx3	4.33084	Gsta4	-4.02503
Ampd3	1.45156	Chst8	0.851118		Gfpt2	0.973502	Cdo1	-1.03		Hsd11b2	4.31097	Gstm3	-3.88006
Enpp3	0.802626	Slc44a2	0.756615		Psat1	0.849037	Gsto1	-0.951395		Sphk1	3.28644	Hsd17b13	-3.58893
Slc25a22	0.63309	Atp13a3	0.738347		Hpgd	0.843189	Enpp5	-0.91508		Lpin3	2.95207	Gstt1	-3.01951
Acox3	0.522772	Hnmt	0.736942		Chsy1	0.825163	Maob	-0.835436		Itpr3	2.92151	Gpt2	-2.97268
Slc39a9	0.486278	Atp8b2	0.68038		Dpysl3	0.807784	Aldh1a1	-0.833856		Acsbg1	2.91963	Ugt1a1	-2.95188
Slco2a1	0.463556	G6pc3	0.642791		Rrm2	0.770241	Rdh10	-0.818441		Chst2	2.90032	Aldob	-2.90064
Pmm1	0.431515	Slc25a21	0.580608		Sult1e1	0.686583	Entpd5	-0.812261		Kctd11	2.85988	Slc6a13	-2.83805
Slc19a2	0.429487	Gls	0.576042		Mboat1	0.631499	Fbp1	-0.804259		Nox4	2.7682	Abca6	-2.7132
Slc25a26	0.386089	Odc1	0.556368		Slc12a2	0.630168	Xylb	-0.796549		Rdh5	2.69033	Gamt	-2.71266
Atp6v0d1	0.357292	Mthfd2l	0.513156		Ddah2	0.610072	Dgat2	-0.726524		Adssl1	2.68292	Slc40a1	-2.56454
C1galt1	0.268875	Manba	-0.518645		Gdpd5	0.604677	Pla2g12b	-0.707654		Itpkb	2.57113	Gpd1	-2.46119
Man2b2	0.259951	Abhd5	-0.522864		Aqp9	0.594321	Sc4mol	-0.698782		Lpcat4	2.35469	Slc38a3	-2.43999
Tsta3	0.249407	Coq2	-0.528476		Mthfd2	0.55967	Chsy3	-0.657033		Mical1	2.31995	Faah	-2.42584
Pip4k2c	0.242106	Rhbg	-0.533754		Slc39a6	0.550385	Slc4a11	-0.639473		Cacnb3	2.196	Slc25a23	-2.4103
Kcnk3	0.161396	Tap2	-0.535502		Chst12	0.546158	Slc27a1	-0.638804		Nt5dc2	2.17707	Plcxd2	-2.39225
Ckm	0.11029	Srd5a3	-0.544643		Plcd1	0.517716	Aadac	-0.621672		Abcg1	2.14593	Abcb4	-2.27876
Kcnk7	0.0977175	Slc25a10	-0.550266		Cpt1c	0.513193	Phyh	-0.616294		Ak1	2.12486	Gpam	-2.23927
*Kcnq4	0.0932557	Atp9a	-0.55237		Acot2	0.505976	Sephs2	-0.600895		Atp1b1	2.02712	Sgms2	-2.23595
Nme5	-0.0608658	Rdh11	-0.554475				Abcc2	-0.596174				Ftcd	-2.23251
*Msrb3	-0.162673	Galns	-0.593122				Tm7sf2	-0.58345				Gsta3	-2.17122
Abhd8	-0.198357	Got1	-0.598022				Tdo2	-0.581952				Slc7a11	-2.07357
Rdh13	-0.222691	Clybl	-0.613498				Pcyt2	-0.575206				Tat	-2.03816
B4galt2	-0.227974	Hgd	-0.624743				Slc27a2	-0.574376				Sdr42e1	-2.02583
Pip4k2b	-0.354102	Chdh	-0.65671				Lpin2	-0.563978				Mat1a	-2.02292
Clcn3	-0.393849	Pgm2	-0.666898				Abcc3	-0.563584
Amt	-0.426306	Slc36a1	-0.721701				Kmo	-0.562406
Aldh18a1	-0.521211	Naglu	-0.793373				Siae	-0.560835
Atp6v1h	-0.529322	Chrnb1	-0.809529				Enpp4	-0.560613
Tkt	-0.693178	Itpk1	-0.832009				Nt5e	-0.553412
Slco3a1	-0.739416	Cyp1a2	-1.01294				Acat2	-0.547896
Asns	-0.878128	Pon1	-1.12361				Kynu	-0.546404
		Dhdh	-1.15311				Grhpr	-0.542115
		Tap1	-1.34422				Slc44a3	-0.536247
							Dak	-0.536051
							Bcmo1	-0.535368
							Dhcr24	-0.534624
							Acat1	-0.534418
							Lcat	-0.52221
							Orai3	-0.515729
							Cyp27a1	-0.51157
							Hsd17b2	-0.50233
